# Supplementary material for: Serum peptidome: diagnostic window into pathogenic processes following occupational exposure to carbon nanomaterials
Source: Part Fibre Toxicol. 2021 Oct 28;18:39. doi: 10.1186/s12989-021-00431-0 (PMC8555107; doi:10.1186/s12989-021-00431-0)
Supplement: Supplementary file 1 — Additional file 1. Serum peptidomic quantitative dataset and statistical analysis for the highly reproducible 3,532 peptides detected in ≥75% of workers. [file 12989_2021_431_MOESM1_ESM.xlsx]

## Sheet: SupplementaryTable
MGF	Peptide Ion Measures				Low CNT/F Exposure, Raw Intensity Per Worker Sample (Counts)												High CNT/F Exposure Raw Intensity Per Worker Sample (Counts)												Low CNT/F	Low CNT/F Exposure, Log(2) Fold Change from Low CNT/F Mean Per Worker Sample (Counts)												High CNT/F Exposure, Log(2) Fold Change from Low CNT/F Mean Per Worker Sample (Counts)
Index	avg_mass	avg_mobility	avg_rt	avg_inten	L1	L2	L3	L4	L5	L6	L7	L8	L9	L10	L11	L12	H1	H2	H3	H4	H5	H6	H7	H8	H9	H10	H11	H12	Mean(Log2)	L1_FCh	L2_FCh	L3_FCh	L4_FCh	L5_FCh	L6_FCh	L7_FCh	L8_FCh	L9_FCh	L10_FCh	L11_FCh	L12_FCh	H1_FCh	H2_FCh	H3_FCh	H4_FCh	H5_FCh	H6_FCh	H7_FCh	H8_FCh
9	582.037	56.4111	6.20406	6859.21	4911.32	6334.21			7191.46	15962.9	6320.92	6896.52	5921.38	6603.83	5119.46	10735.9	7190.9	4978.32	5903.98	9907.01	13065.5	4598.11	6086.44	9649.11	7036.59	5523.27	11642.1	5752.7	12.7976	-0.535672	-0.168617			0.0145023	1.16487	-0.171648	-0.0459131	-0.265848	-0.108478	-0.475789	0.592592	0.0143912	-0.516122	-0.270095	0.476668	0.875913	-0.630742	-0.226184	0.438613
12	920.252	92.4976	6.28732	30076.7	24247.4	31409		10123.2	32358	133685	17909.3	31024.3	17936.5	17412.3	19585.3	87124.1	40907.6	13522.4	17888.1		100345	11709	15192.7	59106.8	16824.8	17289.5	61789.9	28909	14.796	-0.230492	0.142859		-1.49065	0.185802	2.23244	-0.667613	0.125078	-0.665419	-0.708213	-0.538549	1.61475	0.524049	-1.07297	-0.66932		1.81857	-1.2807	-0.904939	1.055
13	893.116	90.5946	6.35275	6936.99		13616.5			10814	14561	5849.54	5036.32	8158.09	10580.2	4589.5	12375.9	6562.24	4511.1	5683.78	12640	18963.4	9378.7	6577.66	9068.85	7736.01	7638.16	10858.3	3377.89	13.0998		0.633269			0.300812	0.730015	-0.585695	-0.801649	-0.105786	0.269272	-0.935681	0.495442	-0.41983	-0.960541	-0.627168	0.525904	1.11113	0.0953696	-0.416443	0.0469005
18	627.058	62.5996	6.73301	8644.3		18355.7		4821.78	26612.5	12909.4	11491.3	6105.85	19105.5	25959.8		20029.5	21962.1		13453.3	18738.8	9683.21	19082.4	13355.6	19403.2	13324	17587.9		3371.21	13.7772		0.386714		-1.54187	0.922595	-0.121093	-0.288964	-1.20125	0.444482	0.886769		0.512615	0.645507		-0.0615515	0.416515	-0.535952	0.442732	-0.0720616	0.466787
22	654.194	65.2874	6.90342	38344.1	33358.5	142383	21160	35791.7	151279	116934	109888	36307	134250	145322	87177.3	118825	101073	95008.3	30092.4	47196.4	253262	124120	36913.5	116657	159894	126443	200335	23248.2	16.2526	-1.22682	0.866835	-1.88353	-1.12525	0.95427	0.582751	0.49309	-1.10462	0.781976	0.896311	0.159082	0.6059	0.37245	0.283183	-1.37547	-0.726195	1.69769	0.668795	-1.08072	0.579325
24	479.095	45.4814	6.92061	17705.6	36739.2	41167.1	16896.8	33654.6	15477.5	154435	44076.9	33099.5		44628.8	28335.4	116936	75679.8	27290.2	29198.4	32114.6	121408		12145.2	67684.7	13116.1	41822.8	70174.8	19169.8	15.295	-0.13	0.0341701	-1.25057	-0.256515	-1.37715	1.94161	0.132702	-0.280511		0.150654	-0.504712	1.54032	0.912589	-0.558936	-0.461431	-0.32409	1.59447		-1.72693	0.751508
25	467.084	44.2654	6.98764	17343.1	42401.3	26421.3	31575.8	50708.1	36055.7	62610.6	52040.3	47860.2	29143.1	41364.6	61288.3	121767	100611	56510	41774.4	62516.7	127552		25531.4	93581	18098	39370.1	71657.8	54774.4	15.4906	-0.118819	-0.801226	-0.544108	0.139286	-0.352703	0.443479	0.1767	0.0558966	-0.659776	-0.154534	0.412683	1.40312	1.12778	0.295578	-0.140309	0.441312	1.47008		-0.850658	1.02329
26	588.159	62.3597	7.00503	26949.3	64856.5	132099	37777.2	87603.5	111461	157157	54412.8	57213.8	62181.8	79845	54838.1	205370	141397	73989.4	37029.6	136828	225605	59976.3	36438.5	218139	57802.3	37622.7	73624.4	91064.4	16.3153	-0.330354	0.695941	-1.11009	0.103384	0.450867	0.946534	-0.583658	-0.511241	-0.391111	-0.0304016	-0.572425	1.33255	0.794078	-0.140286	-1.13893	0.746684	1.46812	-0.443211	-1.16214	1.41957
27	388.137	36.375	7.11213	28420.6	51741	35762.5	60901.7	86331.5	78419.3		24794.7	51748.6	29872.3	35910.6	75639.1	68025.9	85180.1	90449.2	51401.5	69854.2			70091.8	41714.8	67212.2	60236.9	85555	46254	15.6229	0.0360981	-0.496763	0.271271	0.774677	0.635998		-1.02518	0.0363083	-0.756403	-0.490801	0.583921	0.430875	0.755307	0.841897	0.0266008	0.469138			0.474035	-0.274652
29	1570.69	54.5111	8.05948	3300.57	9273.48	4156.05	11323.7	4327.79	8480.95	7015.38	8953.16	2357.45	13634.4	10832.6	10251.7		9850.99	6251.43	7348.48	6320.55	3463.32	14935.4	7734.67	8850.05		4746.02	7989.71	5505.27	12.8514	0.327487	-0.830412	0.615643	-0.771994	0.198601	-0.0751026	0.276773	-1.6484	0.883558	0.551676	0.472168		0.414644	-0.241439	-0.00817799	-0.225574	-1.09347	1.01504	0.0657147	0.26006
30	1065.44	126.315	8.44323	52180.2	105697	106671	145933	359832	140686	9367.58	21628.3	40212.2	81635.3	213894	47285	11090.3	3881.05	73189.9	105191	23636.8	17303.1	94223.8	108428	359611	211300	63118.5	7138.36	140376	15.9988	0.690795	0.704026	1.15617	2.45818	1.10334	-2.80532	-1.59815	-0.703439	0.318122	1.70775	-0.469688	-2.56178	-4.07655	0.160573	0.683867	-1.47003	-1.92004	0.52502	0.7276	2.45729
31	944.363	111.887	8.49014	21225.2	33695.6	29071	55392.7	140978	44846.9		8079.02	14523.2	30508.5	78444.9	16597.3	2336.17		25825.2	39663.1	5678.75	3758.36	36388.1	40192.8	99506.1	80408	22020.2		42515	14.6685	0.37175	0.158772	1.08889	2.43659	0.784198		-1.68856	-0.842448	0.2284	1.59087	-0.649863	-3.4786		-0.0120332	0.606988	-2.19717	-2.79264	0.482656	0.626126	1.93397
35	479.096	45.4779	9.01781	17169.4	26154.4			15130	22495.4	167846	6854.03	17338.7	7350.54	10562.4	15006.2	18130.6		421	379	426	377	409		413	410	433	389	395	14.1428	0.53195			-0.257694	0.31453	3.21396	-1.40008	-0.0611038	-1.29918	-0.77617	-0.269539	0.00332085		-5.42514	-5.57676	-5.40811	-5.58439	-5.46686		-5.45282
38	588.159	62.2506	9.13838	20046.9	62744.7	22374.6	32909.6	28581.1	49767	221069	19249.9	28956.9	8689.85	34636.1	46644.7	53124.2	96159.4	14092.9	23147.3	56007.9	118249	20866.3	46748.5	121249	12792.5		97779.4	50731.1	15.1649	0.772321	-0.715308	-0.158662	-0.362111	0.438018	2.58926	-0.932322	-0.343266	-2.07977	-0.0848954	0.34454	0.532198	1.38826	-1.38221	-0.666326	0.60846	1.68659	-0.815998	0.347749	1.72273
39	654.194	65.1632	9.13993	16338.1	38022.6	12240.9	21043.4	29109.7	57039.8	215160	29227.1	29923.4	37456.8	43555.4	19331.9	53700	55382	15349.7	35768.3	46704.7	183538	8657.97	34390.6	24767.4	35494.1	8976.76	96184.5	35583.7	15.1465	0.0680821	-1.56707	-0.785408	-0.317277	0.653194	2.56856	-0.311467	-0.277503	0.0464523	0.264074	-0.90779	0.566147	0.610642	-1.24057	-0.0200961	0.36479	2.33923	-2.06668	-0.0767614	-0.550337
44	467.084	44.2394	9.63292	14384.1	52651.1	95045.9	8017.1	19501.9	29387.3	215349	43838.8	52101.3	22641.9	23157.4	24994.1	115664	75138	13163.9	19493.8	60646.2	70406		18990	95056.6	18926.9		91600.2	32917.1	15.2903	0.393872	1.24603	-2.32144	-1.03898	-0.447397	2.42601	0.129615	0.378729	-0.823598	-0.791118	-0.681002	1.52927	0.906951	-1.60601	-1.03958	0.597824	0.813107		-1.07736	1.2462
51	2581.8	55.8444	9.92042	3451.09	1759.14	1821.65	2318.99	2668.03			1712.04	2416.81	9697.99	5145.04	10306.3			8509.69	3212.26	2811.37		8355.53	2478.07	2748.14	7175.97	2298.17		2050.48	11.673	-0.8923	-0.841927	-0.493675	-0.291395			-0.931455	-0.434067	1.57052	0.656014	1.65829			1.38194	-0.0235787	-0.215894		1.35556	-0.397953	-0.248716
54	388.135	36.4644	9.98207	25068.2	64909.2	25247.4	84855.4	82830.6	31188.3		60989.5	49446	55277.4	65204.8	52076.7	86562	58572.3	45632.5	44311.1	55128.7	31030.1		45329.2	38187.7	117794	54628.2	67606.4	56263.1	15.7778	0.208315	-1.15397	0.594899	0.560056	-0.849102		0.118453	-0.184255	-0.0234185	0.214869	-0.109469	0.623625	0.06011	-0.300046	-0.342439	-0.0273045	-0.856441		-0.309666	-0.557
66	7703.33	58.2995	10.17	128227	95285.1	67743.9	14150.7	55653.9	254764	77563.1	162689	35659.7	162898	61131	92114.3		131874	196794	131410	119516		220938	139091	47981.2	155323	309576		339481	16.2255	0.314459	-0.177701	-2.43692	-0.461309	1.7333	0.0175783	1.08625	-1.1035	1.0881	-0.325888	0.265633		0.783291	1.36082	0.778215	0.641338		1.52778	0.860169	-0.675323
76	8033.52	63.8546	10.2976	349334	544416	543936	321329	454453	770433	275851	406412	350149	578959	431823	517680	75209.3	419164	491536	484208	572848	159256	596137	566261	450540	513238	685202	431336	501904	18.5765	0.477897	0.476624	-0.28276	0.217318	0.978858	-0.502924	0.0561295	-0.158842	0.56665	0.14363	0.405247	-2.37783	0.100702	0.330484	0.308816	0.551341	-1.29547	0.608832	0.534655	0.204844
80	4017.75	55.9341	10.3409	5036.63	8923.93	6521.7			2232.91	5009.52	6877.55	3353.07	9469.2	3802.49	12766.7		4463.97	8052.42	12809.4	7495.5		7869.58	15805.1	2144.25	4277.46		5695.61	10875.1	12.4901	0.633412	0.180982			-1.36534	-0.199596	0.257628	-0.778786	0.718975	-0.597321	1.15005		-0.365941	0.485156	1.15487	0.381758		0.452019	1.45805	-1.4238
92	4018.25	56.776	10.453	4080.66	17311.1	7122.53	1290.97	2660.87	7016.19	6084.17	7584.12	5004.96	8473.6	5197.4	13610.5		4095.68	7747.28	13022.6	9454.51	1558.11	9163.41	11244.8	2155.62	4979.37	11168.4	4983.33	11419.3	12.5672	1.51218	0.230947	-2.23299	-1.18954	0.209245	0.00361876	0.321539	-0.278083	0.481532	-0.223651	1.1652		-0.567338	0.352247	1.1015	0.639559	-1.96165	0.594441	0.889742	-1.49334
95	8324.58	63.1957	10.4952	71989.7	173659	127377		47301.4	361199	44074.4	101439	22085	218184	96696	155330		37084	146159	227585	148016		159841	218994	75319.9	79755.9	303839	42086.7	119606	16.6387	0.767231	0.320073		-1.10907	1.82376	-1.21102	-0.00840986	-2.20789	1.09652	-0.0775004	0.606303		-1.46016	0.518508	1.15738	0.536725		0.647607	1.10187	-0.437926
97	7377.27	59.1487	10.5531	181154	209801	258253	92987.9	146885	370694	110411	242301	139391	152499	186428	225265		162117	252691	347864	308650	24911.4	193314	329745	246562	184564	179918	166116	248987	17.4602	0.218503	0.518269	-0.955402	-0.295833	1.03971	-0.707628	0.426282	-0.371382	-0.241722	0.0481006	0.321103		-0.153479	0.486857	0.948004	0.775453	-2.85564	0.10043	0.870835	0.451433
99	2776.2	58.6866	10.5916	3952.97	4961.99	5562.23	2529.59	1702.72	678.726		9241.28	6803.57		9479.53	12500.6		1677.21	3172.8	8438.03	5066.07	726.024	5762.75	7313.07	6540.39	3942.68		2528.06	10558.3	12.0988	0.177881	0.342626	-0.794136	-1.3652	-2.69214		1.07505	0.633253		1.11178	1.51088		-1.38697	-0.467283	0.943868	0.207829	-2.59495	0.39372	0.737439	0.576337
105	2557.79	55.1642	10.709	2177.84	5243.29	1700.91		3257.48	1671.33	1829.14	2163.81	2174.9	6120.92	3143.79	9467.23		872.62	2262.79	5308.56	9387.3		2365.18	2045.98	2181	3334.1	2892.14		2692.45	11.5874	0.76883	-0.855332		0.0821136	-0.880645	-0.750479	-0.508066	-0.500691	0.992107	0.0308614	1.6213		-1.81822	-0.443537	0.786679	1.60907		-0.379692	-0.588848	-0.496649
111	3690.13	53.7152	10.8107	3545.3	5061.27	2073.76			8003.43	1192.74	5462.45	1678.77	1718.54	2013.82	3788.75	6153.31	913.671	7011.12		8425.16		4009.63	8869.74	2545.09	2462.93	4592.49		9236.76	11.5836	0.721719	-0.565529			1.38284	-1.3635	0.831767	-0.870374	-0.836599	-0.607843	0.303942	1.00358	-1.74804	1.19186		1.45692		0.385688	1.53111	-0.270065
115	7668.36	60.053	10.9403	30017.5	95320.3	51549.4	18452	13112.2	106573	11138.1	43503.6	46965.3	74737.1	18417.6	65306		33607.6	67105	75023.6	44836.4		24981.5	101354	62540.2	17320.2	83513.1	19868.3		15.2246	1.31591	0.429086	-1.0531	-1.54595	1.47691	-1.78137	0.184265	0.294727	0.964955	-1.05578	0.770346		-0.188082	0.809552	0.970475	0.2278		-0.616009	1.40446	0.707915
116	4031.75	62.3069	10.9577	6958.21		18317.3	10162.4	28953.4	3733.44	9581.56	6953.01	15550.2	23470.3		14664.6	4319.13	8145.63	11252.4	48540.7	23182.1	10024.5				13534.3	25994.7	5968.56	20533.2	13.4509		0.710036	-0.139934	1.37056	-1.58459	-0.224838	-0.687462	0.473763	1.06767		0.389163	-1.37436	-0.459074	0.00705973	2.11602	1.04984	-0.159636
118	1570.69	54.1902	10.9896	3800.1	8452.35	2668.91	16718.4	6689.16	7772.71	5489.78	12712.4	8687.29	12014.1	9298.36	11130.3		16944.5	15562.5	9501.15	12000.4	8500.17	10758.6	8762.91	5681.81		8833.78	12401.1	12302.9	13.037	0.00816249	-1.65494	0.992172	-0.329363	-0.112771	-0.61444	0.596975	0.0477166	0.515467	0.145787	0.405235		1.01156	0.88881	0.176913	0.513824	0.0163025	0.356235	0.06022	-0.564838
121	2363.39	52.8975	11.1063	2522.65	8873.26	13769.9	1054.19	1433.05	20004.1	3252.5	11887.2	945.22	6828.19	11588.7	6375.8		6123.59	8871.88	13671.7	14715.5		9949.75	17239.7	2291.28	5004.27	18049.5	5235.49	9148.99	12.3313	0.783943	1.41793	-2.28938	-1.84643	1.9567	-0.663971	1.20582	-2.4468	0.405981	1.16912	0.307085		0.248856	0.78372	1.4076	1.51374		0.949139	1.74214	-1.16937
129	6859.95	59.3088	11.2639	97827.8	83274.2	31185.3		12308	136327	129877	48464.3	9605.63	140408	11459.8	23379.9		124481	144871	317075	80641.6		325178	115169	12617.8	97178.1			44682.5	15.2796	1.066	-0.351002		-1.69227	1.77713	1.7072	0.285054	-2.04992	1.81969	-1.79528	-0.766602		1.64598	1.86483	2.99489	1.01966		3.03129	1.53382	-1.65641
143	388.137	36.3531	11.4883	29059.9	70254.9	76547.5	74353.9	70541.7	68702.5	68611.6	87859.8	27430.4	101637	83845.5	89556.3	55817	58195.8	100062	53326.9	110927	30958.7		106503	66658	136748	34156.8	171606	40144.4	16.0934	0.00691348	0.130669	0.0887239	0.0127908	-0.0253228	-0.0272326	0.329518	-1.34991	0.539671	0.262047	0.35711	-0.32498	-0.264771	0.517134	-0.390821	0.665856	-1.17534		0.607132	-0.0689063
145	2469.42	54.982	11.5385	2580.1	10783.4	5022.49		1756.41	4616.05	2907.75		3272.43	5907.8	1758.3	10015.8		4997.63	1628.05	4174.09	5642.91			7909.22	4257.86	2652.1	5011.82	2648.94	4072.53	12.0469	1.34966	0.247323		-1.26845	0.125582	-0.541173		-0.370715	0.481543	-1.2669	1.24313		0.240164	-1.37793	-0.0196154	0.415361			0.902457	0.00904974
149	2469.76	55.161	11.5838	2531.03	8616.78	6540.88	1043.48	4937.52	7313.08	5273.43	3518.15	5866.19	3999.13	3684.16	7576.34		6381.62	1318.38	4000.58	7659.03	846.546	817.099	9368.59	5407.88	1794.62	2372.05	3723.85	4284.85	12.204	0.868893	0.471229	-2.17685	0.0655321	0.632223	0.160485	-0.423437	0.314167	-0.23857	-0.356921	0.683246		0.435667	-1.83949	-0.238047	0.698907	-2.4786	-2.52967	0.989577	0.196806
156	654.194	65.1908	11.6957	15430.9	36459	61387.7	58652.9	115216	70686.8	206547	49182.6	95917.4	89818.4	131726	87836.3	187845	31387.3	10157.7	32573.6	13969.5	67806.6	32193.9	45636.4	37063.1	32710	36419.4	42097.1	24105.8	16.4181	-1.26416	-0.512487	-0.578235	0.395828	-0.308996	1.23796	-0.832288	0.131356	0.036575	0.58903	0.00438058	1.10103	-1.48025	-3.10787	-1.42673	-2.64816	-0.369011	-1.44365	-0.940253	-1.24045
158	3979.73	60.9931	11.7231	1906.12	1188.27	3038.92	1005.41	1030.94	3768.32	1372.64	6389.52	3082.04		1871.4	1460.88		2460.69	5575.94	4088.66	1440.41		4884.14	4816.88	1199.03	3680.08	4052.26	1798.89	6092.08	10.9683	-0.753694	0.600998	-0.994775	-0.958602	0.911361	-0.545601	1.67315	0.621329		-0.0984404	-0.455724		0.296507	1.47666	1.02907	-0.47608		1.28555	1.26554	-0.740695
159	6412.74	63.3375	11.7281	15996.1	7228.91	11129.4		6273.92	31022	5670.48	23721.6		36666	12191.9	9649.7		7731.6	26521.5	48295.8	9220.41		48468.2	16747.5	3115.72	17948.6	50296.7		50948.4	13.6414	-0.821885	-0.199355		-1.0263	1.27956	-1.17219	0.892464		1.52071	-0.0678178	-0.40518		-0.724897	1.05343	1.91816	-0.470833		1.9233	0.390208	-2.0361
165	588.159	62.1111	11.7816	14342.5	21957.7	61803.9	4480.92	31329.1	10123.7	287617	19821.2	31222.5	19660.3	48815.6	24931.4	120772	51125.7	10063.5	12448.3	21425.8	90119.6	6164.64	19834.1	117850	7137.39	5602.92	91797.8	28246.1	14.9477	-0.525276	0.967694	-2.81814	-0.0125013	-1.64227	3.18607	-0.672957	-0.0174167	-0.684718	0.62734	-0.34204	1.93421	0.694045	-1.65087	-1.34405	-0.560653	1.51184	-2.35791	-0.67202	1.89888
166	8061.48	64.2414	11.7909	53768	205849	209354	18333	28979.6	631421	124824	501459	53868.6	112194	141331	170450		68228.6	135938	164388	215045		137619	287578	84343.3	95648.5	264375	61960.2	139610	16.9478	0.703431	0.727785	-2.78564	-2.12505	2.32045	-0.0182584	1.98798	-1.23064	-0.172162	0.160922	0.431189		-0.889709	0.10479	0.378951	0.766485		0.122526	1.1858	-0.583812
167	2688.5	56.6409	11.7931	3035.33		4727.05	2468.91	9192.53	16450.4	3474.41	16324.6	6725.17	14378.3	3774.22	10485.3	1075.52		4379.8	12473.8	997.982	2909.88	21801.3	957.653	1988.46	4556.23	9492.05	14068.7	1263.89	12.5674		-0.360695	-1.29776	0.598828	1.43842	-0.804867	1.42734	0.147938	1.24418	-0.685456	0.788664	-2.4966		-0.470768	1.0392	-2.60455	-1.06067	1.84471	-2.66406	-1.60998
170	2470.1	54.4881	11.8026	2119.42	4655.87	2126.32		3613.06	9204.39	4901.73	3267.28	1595.9	7426.8	3808.78	6616.37		1481.34		9183.18	9152.09		3177.15	8432.88	4536.17	5336.56	4428.41	4464.72	5966.69	12.0245	0.160371	-0.970323		-0.205462	1.14364	0.234611	-0.350592	-1.38431	0.83406	-0.129353	0.667359		-1.49178		1.14031	1.13542		-0.390946	1.01734	0.122795
173	2363.73	52.1973	11.8309	2943.35	3876.1	14382.8		1609.65	16427.1	2817.41	13982.5		6443.73	6670.86	872.808			3904.43	1788.02	7548.15	884.149	6723.39	9573.67	1995.46	3412.51	13700.7	3493.79	4920.14	12.3052	-0.384844	1.50683		-1.65271	1.69856	-0.845082	1.4661		0.348446	0.398422	-2.53572			-0.374341	-1.50109	0.576672	-2.51709	0.409737	0.919621	-1.34273
178	2293.39	53.2148	11.8563	15841.3	42482	32593.6	3499.3		40432.1	13684.4	3746.49	4798.9	3736.91	9409.37	7025.46		8603.05	11685.2	13344.9	33837.3		7287.26	25868.1	16908.9		2234.83		2062.18	13.3129	2.06168	1.67941	-1.54004		1.99032	0.427361	-1.44156	-1.0844	-1.44526	-0.113006	-0.53451		-0.242256	0.199508	0.391118	1.73344		-0.481728	1.346	0.732608
179	2293.73	53.2148	11.863	20899.7	42682.6	36288.7			41206.5	15280.6	3207.5	5382.38	3297.09	9338.15	7202.12		8142.11	11589.2	12878.1	29803.9	2961.95	7109.89	27106.2	15971.6		2139.84		2093.11	13.4989	1.88248	1.64835			1.8317	0.400527	-1.85165	-1.10486	-1.81191	-0.309962	-0.684679		-0.507697	0.00161275	0.153751	1.36433	-1.96655	-0.703272	1.22745	0.464335
215	6429.94	54.1646	12.2871	30420.4	36546.9	109233	21606.2	27139.7	78628.5	67154.2	46130.9	24994.6	25369.6	54551.3	18463.8		63687.2	64873		118054	10515.3	42402	83144.1	44848	29497.9	74802.2	49197.7	25145.7	15.2692	-0.111727	1.46786	-0.870029	-0.541071	0.993578	0.766002	0.22426	-0.65986	-0.638374	0.466139	-1.09678		0.689529	0.716145		1.5799	-1.90898	0.102659	1.07414	0.183569
222	396.183	42.2226	12.3266	15376.5	30842.3	36669.4	31769.8	39401.2	41455.1	15758.5	19698.7	34636	33466.1	39701.6	33862.8	11352.6		28218.3	40991.4		13965.1	26726.4	37817.8	47582.1	34080.3	33068.6	9693.71	29099.5	14.8126	0.100074	0.349739	0.142817	0.4534	0.526711	-0.868711	-0.546736	0.267436	0.217861	0.464358	0.234865	-1.34181		-0.0282043	0.510483		-1.04301	-0.106571	0.394226	0.725582
223	3215.97	47.2585	12.3435	8278.93	25303.3	12324		2055.91	4780.59		33958.5	1567.9	21242	2769.92	15323.5		5293.19	10135	60795.2	17643.3		3523.68	11244.8	4290.24	31332.4	7653.51	6118.03	30652.7	12.9805	1.64653	0.608672		-1.97495	-0.757534		2.07098	-2.36589	1.39412	-1.54488	0.922952		-0.610587	0.326554	2.91116	1.12633		-1.19764	0.476461	-0.913665
226	3216.47	47.4214	12.398	5932.99	22707.5	4462.85	791.24	2485.47			21250	839.947	20864.8	2629.6	17858.3		6378.1	7483.78	51563.6	3851.92	726.024	4535.57	11693.1	3323.14	28430.1	5026.22	5902.27		12.3806	2.09033	-0.256799	-2.75258	-1.10125			1.99463	-2.6664	1.96824	-1.01992	1.74375		0.258361	0.489002	3.27352	-0.469189	-2.87668	-0.233483	1.13282	-0.682217
227	2144.32	48.6074	12.3986	25503.4	401	388	408	400	386	380	428	436	422		418	399	48836.2	59806	26226.6	39706.5	7051.98	34020.9	64286.7	30145.5		58800.4	18498.4	57091.5	8.66403	-0.0165707	-0.0641162	0.00839625	-0.0201729	-0.0715721	-0.0941735	0.0774379	0.104155	0.0570701		0.04333	-0.0237842	6.91164	7.20397	6.01471	6.61306	4.11978	6.3901	7.3082	6.21562
231	2265.69	51.561	12.4427	4465.72	5829.67	7334.17	938.779			2588.37	14430.3	1423.43	4221.65	2808.67	2581.23		2145.19	7234.78	9571.62	6080.86		3669.26	10892.8	2582.72		4329.57		7594.2	11.743	0.76618	1.0974	-1.86838			-0.40519	2.0738	-1.26786	0.300573	-0.287346	-0.409174		-0.676128	1.07771	1.48153	0.827041		0.0982546	1.66807	-0.408341
235	3544.09	57.4206	12.4846	3451.21		2307.42	1913.25	2440.12	798.554	3408.63	3496.59		3778.69	4347.05	3075.17		3775.49	2753.56	8453			7351.84		1705.77	7485.86	15424.1	5066.52	4266.46	11.3367		-0.16466	-0.434911	-0.0839845	-1.69548	0.398251	0.435011		0.546948	0.749098	0.249724		0.545724	0.0903594	1.70852			1.50717		-0.600517
237	7047.11	58.4351	12.4908	90416.5	81496.4	138356	16670.8	21806	236760	111722	217898	14059.6	145866	105641	60320.2	6475.85	140059	200413	192709	96382	10272.3	172925	209903	24931.9	288638	365511	28368.9	122581	15.8625	0.451996	1.21558	-1.83742	-1.45002	1.99061	0.907104	1.87084	-2.08319	1.29183	0.826363	0.0179	-3.2016	1.23322	1.75017	1.69361	0.694022	-2.53598	1.53733	1.81691	-1.25675
243	5937.72	51.1354	12.5452	22164.2	21161.4	12041.3			39558.4	13013.2	36966.1	4120.22	38221.5	10512.1	14634.3		22770.2	56354.3	54043.9	42314		37347.7	44412.6	6379.35	52834.1	63072.4		86039.7	14.0517	0.317414	-0.496025			1.21996	-0.384047	1.12218	-2.04323	1.17037	-0.691969	-0.214661		0.423129	1.73051	1.67011	1.31712		1.137	1.38695	-1.41254
246	6703.85	64.1608	12.5543	367738	299650	285222	97810.3	283127	583194	206421	418994	260784	584748	340947	340554	67899.9	338310	485422	744520	244436	111783	614026	429360	220355	449139	700409	233350	706778	18.0372	0.1557	0.0845062	-1.45952	0.0738711	1.1164	-0.381988	0.639348	-0.0447221	1.12024	0.341967	0.340305	-1.9861	0.330768	0.851659	1.46873	-0.138122	-1.26688	1.19072	0.67461	-0.28775
247	2096.29	47.9156	12.5559	15405.9	9643.72	11927			16599.7	8932.49	15440.7	3407.94	17471.6	8136.98	6608.23		15851.4	25429.5	22706.1	16202.9		16723.4	21104.6	4742.72		30056.5		21602.3	13.2604	-0.024984	0.281584			0.758514	-0.135511	0.654091	-1.52567	0.832369	-0.27008	-0.570309		0.691967	1.37386	1.21043	0.723608		0.76922	1.10491	-1.04886
250	2096.63	49.1906	12.5855	15259.3	9595.11	10375.2			15230.7	503.25	17969	3947.75	18719	7421.72	6677.97		14691.4	24012.4	26127.1	17587.3		16556.3	21113.2	5133.06		28340.8		33042.5	12.8082	0.41989	0.532659			1.0865	-3.83306	1.32503	-0.86138	1.38402	0.049344	-0.103001		1.03449	1.7433	1.86506	1.29405		1.20689	1.55766	-0.48259
251	6285.84	52.2565	12.5862	51432.4	38570.7	36947.1			57123	41425	64412.6	6249.2	60395.4	27900.3	26561.9		64451.9	86974.9	79023.3	67024.9		58453.9	42854	22929.4	85948.7	82791.5	27299.1	119014	15.0533	0.181873	0.119826			0.748437	0.284868	0.921709	-2.44389	0.828804	-0.285353	-0.356274		0.922589	1.35496	1.21664	0.979064		0.781664	0.333796	-0.568434
253	6390.89	55.9961	12.598	230687	123252	167108	143644	196710	222132	193536		161290	189302	399020	240578	19893.2	223875	520402	555984		96192.9	175546	216431	112762	249481	689531	96418.5	682294	17.2632	-0.351897	0.0872655	-0.131016	0.322556	0.497905	0.299092		0.0361431	0.26718	1.34295	0.612989	-2.98317	0.509181	1.72611	1.82153		-0.709511	0.158337	0.460397	-0.480233
256	6994.94	64.7765	12.6087	47471.2	58691.7	43709.6	7368.64	29503.4	124302	7990.98	53374	32726.6	211706	46718	41230		41582	139961	165281	33453.1		222930	71418.6	9520.45	72693.1	218030	14167.5	138052	15.2797	0.561163	0.135954	-2.43252	-0.431112	1.64378	-2.31555	0.424143	-0.281533	2.412	0.231984	0.0516995		0.0639639	1.81496	2.05486	-0.249854		2.48652	0.844305	-2.06289
274	2260.36	49.7246	12.6953	6731.62	393	433	437	430	398	426	384	405	416	393	429	393	17382	17893.2	17893.4	16521	3399.68	5578.22	12430.4	5660.81	7284.25	9145.64	12559.7	8891.53	8.68303	-0.0646487	0.075189	0.0884553	0.0651586	-0.0464096	0.0516754	-0.0980717	-0.0212561	0.0174055	-0.0646487	0.0617996	-0.0646487	5.40227	5.44409	5.4441	5.32898	3.04815	3.76255	4.91855	3.78376
281	2241.68	50.8317	12.7277	16485.6	382	406	395	400		409	437	389		417	421	407	21082.5	34594.7	45979.3	3026.43	6179.4	30133.2	51687.5	24489		46367.3		2406.57	8.66539	-0.0879579	-5.08434e-05	-0.0396779	-0.0215306		0.0105703	0.106103	-0.0617604		0.0385168	0.0522897	0.00349822	5.69837	6.41288	6.82331	2.89801	3.92786	6.21368	6.99214	5.91446
282	7272.23	57.5787	12.7293	37966.4	29758.5	71268.6		19843.2	79384.2	29205.9	25051.4	14210.8	39978.7	52341.6	22951		386	433		416	414	417	401	406	414	431	410		15.0225	-0.161493	1.09847		-0.746153	1.25406	-0.188533	-0.409903	-1.22781	0.264438	0.653164	-0.536238		-6.43005	-6.26428		-6.32207	-6.32902	-6.3186	-6.37505	-6.35717
283	3689.63	51.2221	12.7307	26106.8	6306.42	56628.7		2672.8	48391.7	4144.09	7654.68	3541.22	4864.14	7838.52	143127	60049.8	5172.38	5375.83		2043.01	7717.26	4979.49	321135	1984.08	16185.1	15214.9	5995.85	8430.11	13.6593	-1.03672	2.12992		-2.27519	1.90314	-1.64249	-0.7572	-1.8693	-1.41136	-0.722961	3.4676	2.21455	-1.32271	-1.26706		-2.66285	-0.745453	-1.37754	4.63349	-2.70507
300	6267.88	52.5105	12.7767	49764.1	51234.3	83104	22639	24283.1	65213.2	45005.6	61365.8	25830	44468.9	46060.3	36562.6		47452.2		64610.8	84283	14885.9	35736.1	66033.2	38748.7	53242.3	58307.2	41626.5	56038.3	15.3749	0.269906	0.967714	-0.908394	-0.807249	0.61796	0.0829019	0.530232	-0.718153	0.0655929	0.116322	-0.216834		0.159273		0.604573	0.988038	-1.51326	-0.249823	0.635989	-0.133055
309	2109.64	47.9658	12.8083	6245.64	12018.2	15195.3	5071.07		14265.8	7527.35	18472.8	6175.29	12464.4	11777.2	7629.8		12440.7	16138.4	18192.9	23249.3	3472.96	9829.8	19215.1	8426.45		14947.2		15061.3	13.3223	0.230673	0.569077	-1.01418		0.47801	-0.444333	0.850852	-0.729969	0.283262	0.201443	-0.42483		0.28052	0.655946	0.828824	1.18264	-1.56031	-0.0593139	0.90769	-0.281551
319	6721.08	55.1436	12.8767	448463	121462	1.04345e+06	211962	261783	769161	429868	689536		331147	492389	349969	294895	477452	131991	687552	956371	223193	356840	750423	494732	135457	722291	411729	621340	18.5518	-1.66163	1.44116	-0.858331	-0.553764	1.00115	0.161759	0.84349		-0.214663	0.357663	-0.134908	-0.381932	0.313221	-1.5417	0.839334	1.31544	-0.783843	-0.106859	0.965569	0.364511
322	6162.85	52.7113	12.8838	88593.9	112375	137057	32288.5	58207.4	146245	90570.7	130340	57984.3	91095.1	86608	73208.9		94854	112580	140596	195953	32025.1	80941	146860	62741.5	133820	114170	87629.4	121184	16.3752	0.402766	0.689218	-1.39646	-0.546279	0.782837	0.0915628	0.616729	-0.55182	0.0998906	0.0270188	-0.215463		0.158227	0.405396	0.726004	1.20495	-1.40828	-0.0706112	0.788892	-0.438062
327	2652.78	58.9999	12.9017	5273.27		404	380	414	393	424	402	378	435	394		426	1945.8	2480.11	10343.2			1183.1	10175.5	3349.4	5361.45	8170.72	7164.35	6587.77	8.66028		-0.00206723	-0.0904231	0.0332082	-0.0418932	0.0676417	-0.00922702	-0.0980363	0.104593	-0.0382269		0.0744309	2.26587	2.61591	4.67612			1.54808	4.65254	3.04941
329	4018.25	63.8724	12.9095	3975.37	8001.44	6591.3	1856.14	1867.38		4998.42	6018.1	2837.9	13255.2	12013.8	6322.33		1864.87		12037.8	5863.56	1109.77	3759.48	1547.12	1697.02	17867.8	5092.43	2672.33	2735.92	12.3563	0.609728	0.330032	-1.49823	-1.48952		-0.0690594	0.198776	-0.885708	1.33796	1.19609	0.269925		-1.49145		1.19897	0.161245	-2.24028	-0.48	-1.76094	-1.62753
330	2653.28	56.7874	12.9165	3885.11	1644.34	8897.3		3626.18	7093.99		8326.95	3080.92	1642.27	3523.93	1291.2		3027.19	1762.97	9044.02			1248.72	9217.89	2980.94	7820.64	5453.22	5031.42	7559.09	11.759	-1.07567	1.36018		0.0652652	1.03341		1.2646	-0.169822	-1.07749	0.0239998	-1.42448		-0.195205	-0.97518	1.38378			-1.47274	1.41125	-0.217419
331	3134.95	45.5033	12.9191	6023.41	5131.6	5419.48		2650.13	6806.94	3800.92	7787.96	2280.18	5862.88	4327.16	2012.92		4809.97	46023.7	5616.84	8273.95		3637.48	7137.57	2948.56	5860.5	5545.34	2769.82	6820.15	12.038	0.287239	0.365986		-0.666106	0.694837	-0.145819	0.889076	-0.883024	0.47944	0.04125	-1.06288		0.193858	3.45214	0.417589	0.976407		-0.209231	0.763263	-0.51216
333	5871.76	55.4029	12.9263	16795.1	39297.8	31681.7	7616.13		35250	25950.3	4358.98	14753.9	10697.8	10961.4	11397.6		26592.6	34614.6	38156.1	72290.4	9644.65	21856.6	15090.7	12735.9	28279.5	4753.7	19496.6	34837.2	13.9097	1.35242	1.04163	-1.01489		1.1956	0.753726	-1.81996	-0.0609229	-0.524713	-0.489597	-0.433289		0.789003	1.16936	1.30989	2.23178	-0.674223	0.506048	-0.0283672	-0.273117
336	2109.31	48.4219	12.9446	6624.55	12220.9	13914.8	3978.81		11157.4	9159.15	17675.1	4957.93	8654.33	10677.6	7765.78		12696.4	16399.1	19352	22207.6	3258.91	10275.8	19298	6713.68		16548.7		16918.7	13.1676	0.409503	0.596775	-1.20944		0.278154	-0.00656103	0.941868	-0.892038	-0.0883529	0.214735	-0.244644		0.464571	0.833773	1.07263	1.27121	-1.49738	0.1594	1.06861	-0.454672
346	5703.59	53.754	12.9828	112607	115750	45127.1		17806.3	145531	125583	80832.3	20068	193059	25225.7	24644.3		222119	246447	182372	136610		195235	155337	53077.5	226098	99259.6	12237.4	113868	15.7857	1.03494	-0.324016		-1.66562	1.36524	1.15256	0.516922	-1.49311	1.77296	-1.16312	-1.19675		1.97525	2.1252	1.69081	1.27398		1.78913	1.45932	-0.089909
350	6324.91	54.1894	13.0031	34809.6	91001.6	93555.2	28483.4	23697.3	87620.1	56249.9	86460.4	36561.2	52459.8	50398	46436.6		62827.5	69598.7	90543.2	127778	14264	45091.2	89921.1	35453.6	72675.7	71956.1	50678.2	74018.6	15.7161	0.757541	0.797467	-0.918227	-1.18363	0.702911	0.0634994	0.683688	-0.558037	-0.0371378	-0.0949852	-0.213088		0.223045	0.37071	0.750256	1.24721	-1.91597	-0.255506	0.740309	-0.60242
357	7377.27	58.261	13.0303	301931	543060	1.10389e+06	259361	331710	980640	490043	596242	284164	631694	719880	42461.9	50788.1	511885	600873	780866	649912	217065	617074	420574	340567	827023	979258	452521	676435	18.4408	0.609982	1.63339	-0.456166	-0.101206	1.46259	0.461778	0.744768	-0.324406	0.828096	1.01663	-3.06689	-2.80857	0.524691	0.755931	1.13394	0.869116	-0.713004	0.794314	0.241229	-0.0631925
361	3309.51	46.3066	13.0384	15885.2	31488.7	16034	50876.1	5339.64	12680.3	7184.19	136441		11428		34982	2857.46	7074.79	11189.9	16991.4	19416.4	3281.09	18740		6963.11	17927.5	13235.3	9082.82	13689.6	14.0483	0.894288	-0.0794083	1.58644	-1.66573	-0.417958	-1.23765	3.00966		-0.56797		1.04607	-2.56774	-1.25979	-0.598347	0.00426298	0.19673	-2.3683	0.145573		-1.28274
362	5668.68	54.9664	13.0455	20239.9	31060.5	35883.2	15321.5	7637.77	47418.7	27718.4	45740.9	17694.9	39389.5	3876.85	25477.6		33953.6	38049.1	46456.7	85492.7	8724.82	31694.6	47533.5	13944.6		25000.6	26846.8		14.4148	0.507966	0.716192	-0.51156	-1.51589	1.11834	0.343726	1.06637	-0.303785	0.850695	-2.49416	0.222113		0.636447	0.800747	1.08877	1.96868	-1.32392	0.537122	1.12183	-0.64741
364	5630.6	61.002	13.0514	3291		415	387	413		418	435	436	429		412	437	1993.89	5824.04	1428.65			19003.5	2312.1	2460.19		2566.84	5105.51	2108.15	8.71404		-0.0170763	-0.117854	-0.0240458		-0.00668466	0.0508278	0.0541405	0.03079		-0.0275433	0.0574457	2.24733	3.79376	1.76639			5.49993	2.46095	2.55051
386	6616.01	54.9133	13.2039	119982	329105	542861	18403.2	113960	274387	297165	51371.9	121263	216356	192329	8708.32	74255.3	237597	218810	33481.7		98750.9	255154	492590	220216	246945	252983	10702.3	219455	16.806	1.52218	2.24421	-2.63834	-0.00783741	1.25984	1.37489	-1.15732	0.081764	0.917038	0.747207	-3.71783	-0.625803	1.05214	0.933308	-1.77492		-0.214505	1.155	2.10402	0.942548
388	5959.78	54.4471	13.2166	33259.3	83253.5	92105	17133.6	15867.4	83241.9	28901.6	93673.1	26573.7	71071.2	59324.6	47981.2		69254.8	86478.7	9913.36	18135		48610.8	104736	40149.9	30213.5	84601.3	66528.9	84865.3	15.5232	0.822044	0.967812	-1.45864	-1.5694	0.821843	-0.704317	0.992167	-0.825469	0.593798	0.333162	0.0270015		0.556448	0.876877	-2.24802	-1.37669		0.0458084	1.15322	-0.23007
393	2144.65	48.6145	13.2239	11679.4	46533.9	36283.8	8435.93		26611.6	18537.8	65422	21348.1	44391.6	41596	31055		48032.8	51510	57538	82643.2	6682.7	34007.5	61747.6	32461.3		53525.7	16967.2	52668.7	14.8657	0.640264	0.281305	-1.8234		-0.165963	-0.687547	1.13176	-0.483913	0.572267	0.478425	0.0568057		0.686001	0.786833	0.946497	1.46888	-2.15952	0.187835	1.04836	0.1207
404	7668.36	61.9	13.2947	42726.1	117797	102783		33365.9	81101.1	21766.6	28508.8	35230.7	156968	76804.9	35946.7		7689.38	74940.2	104584	178376		67756.7	175090	16580.7	62404.6	196026	34211.3	93879.7	15.7765	1.06947	0.87276		-0.750393	0.530955	-1.36665	-0.977358	-0.671932	1.48363	0.452433	-0.642908		-2.86783	0.416973	0.897824	1.66808		0.271598	1.64126	-1.75926
405	6778.06	55.9439	13.2991	14363.9	24047.8	55236	6039.6	7704.59	46699.8	35731.5	4398.18	7830.54	20020.7	32295.5	5674.99		31521.1	30744.6	29568.3	80062.6	6191.93	24141.9	60848.2	27698.4	33159.3	38012.3	13595.6	36709.6	13.9265	0.627165	1.82687	-1.36621	-1.01495	1.58468	1.19846	-1.82376	-0.991554	0.362755	1.0526	-1.45605		1.01758	0.981596	0.925315	2.36239	-1.33028	0.632798	1.96648	0.831064
406	5506.62	56.3116	13.3024	26022.6	80519.1	65526.7	10712.1		55589.4	47709.7	93537.8	23338.2	49681.9	38293	29726.6		46630	58426.9	77468.7	121362	13845.6	34809.3	70757.6	24780.5	5577.99	61661.8		62971.3	15.3697	0.927377	0.630128	-1.98272		0.392855	0.172328	1.1436	-0.859261	0.230767	-0.144873	-0.5102		0.139305	0.464679	0.871659	1.51929	-1.61253	-0.282484	0.74093	-0.77275
423	3718.14	59.809	13.4295	2299.71	4554.52	2050.33		1286.29	4420.22	2013	4161.03	1495.11	1722.72	7374.6	1867.65		2765.64		2458.3	6811.14	1382.63	4103.95	6873.35		3300.5	7759.07		1986.95	11.3603	0.792752	-0.358694		-1.03134	0.749568	-0.385201	0.662391	-0.814302	-0.609863	1.48802	-0.493328		0.0730659		-0.096886	1.37335	-0.927136	0.642465	1.38647
428	6338.71	60.5845	13.451	20171.1	21058	24470.4		9067.24	46401.1		23441.3	12243.1	147031	25916.9	22995.2		12426.6	54472.7	74632.5	14246.2		58290.9	23228.8	7441.85	48978.6	128475	7781.74	52608.5	14.6669	-0.30481	-0.088137		-1.52044	0.834983		-0.150123	-1.08721	2.49887	-0.00528489	-0.177845		-1.06574	1.06636	1.52063	-0.868602		1.16409	-0.163261	-1.80544
445	2557.46	55.0294	13.5388	2623.58	12796.9	8996.02	4098.98	4183.41		3124.91	2438.21	1943.08	2726.68		3730.64	900.622	7468.88		11975.3	7822.56	1230.29	4012.71		3376.53	1045.41		8050.8	9225.05	11.7688	1.87468	1.36624	0.232215	0.26163		-0.159237	-0.517228	-0.844707	-0.355905		0.0963744	-1.95406	1.09784		1.77894	1.16459	-1.50405	0.201526		-0.047508
455	6644	54.5425	13.5938	10776.8	18042.3	28387.8			24718.5	23974.5	51080.9	6692.7	24626.8	19009.3	7900.59		14791.1	11639.9	9253.65	14084.9			28916.5		24845.8	16694.6	14701.7	16758.2	14.2415	-0.102413	0.551477			0.351796	0.307706	1.39899	-1.53314	0.346434	-0.0270883	-1.29376		-0.389062	-0.734713	-1.0657	-0.459649			0.578099
458	2000.02	37.9264	13.6033	5796.67	7091.37	15381.4	18867.2		7177.15	1803.77	14576.3	1272.24		7520.16	5827.24		1189.3		3221.95	7694.88		2638.91	1002.48	1802.04	6578.6	2069.79		4246.4	12.6733	0.118517	1.23557	1.53026		0.135865	-1.85653	1.15801	-2.36018		0.203217	-0.164734		-2.45744		-1.01961	0.236352		-1.3076	-2.70397	-1.85791
467	3375.51	47.3244	13.6513	5897.7	7391.28	5120.49	4196.55		5952.05	4667.94	12805.5	2480.64	11592	3014.98	39738.9	4513.33	5123.12	12070.9	5249.55	13500.2	1498.33	5870.4	85581.2		4308.57	4620.32		14580.7	12.6668	0.184845	-0.344696	-0.631777		-0.127593	-0.478192	0.977712	-1.39027	0.834083	-1.10883	2.6115	-0.526786	-0.343955	0.892487	-0.308786	1.05393	-2.11762	-0.147519	3.71824
472	2216.01	49.3713	13.6931	6550.02	15132.1	15102.3	1938.24		21830.1	15082.4	34702.3	6795.73	18789	15446.6	10831.6		17294.1	20957.3	16373.1	23158.6	2596.52	5446.99	24846.5	9376.04		10623.4	12763.8	9886.25	13.6312	0.254158	0.251309	-2.71064		0.782865	0.249415	1.45158	-0.900755	0.566433	0.283838	-0.228203		0.446821	0.723998	0.367874	0.86809	-2.2888	-1.21992	0.969588	-0.436404
477	7012.15	58.1895	13.722	636162	759588	1.30879e+06	358297	108490	1.16388e+06	661672	706496	305942	799393	698897	495253	127478	578539	631848	268471	1.51331e+06	202792	647061	848366	680833	226886	1.09498e+06	328561	740498	18.9228	0.612098	1.39704	-0.471962	-2.19556	1.22776	0.412996	0.507563	-0.69986	0.685786	0.491962	-0.00495404	-1.96287	0.219295	0.346458	-0.888352	1.60651	-1.29312	0.380782	0.771568	0.454182
481	2994.88	50.6034	13.7347	4390.54	424	427	427	395	422	387		410	431		428		1247.94	13329.6	2899.58	12169.6		907.319	2780.44	43001.3		992.193		4461.23	8.70218	0.0257434	0.0359152	0.0359152	-0.0764683	0.0189221	-0.105987		-0.022697	0.049367		0.0392899		1.58316	5.00016	2.79945	4.86881		1.12329	2.73892	6.68992
485	1570.69	53.9716	13.7544	2847.76	8143.13	2649.02	7823.16	3022.41	887.084		2477.41	3859.27	2529.23	5843.55	5412.34		4265.75	1491.32	2373.75		7185.04	7166.28	5786.93	6213.06		5737.26	11404.2	8338.99	11.8058	1.18552	-0.4346	1.12769	-0.244358	-2.01292		-0.531228	0.108271	-0.501362	0.706785	0.596193		0.252741	-1.26347	-0.592893		1.00494	1.00117	0.69274	0.795245
486	6732.84	60.4036	13.7585	6954.33	26835.9	1332.32	3088.81	4955.42	6435.83	18317.5	10214.4	4655.54	32636.6	4272.7	2308.12		12410.2	3958.75	1178.51			23388.3	1733.12	7177.53	2367.1		12375.1	46805.7	12.6821	2.02981	-2.30234	-1.08923	-0.407277	-0.0301595	1.47887	0.636248	-0.497335	2.31213	-0.621137	-1.50957		0.91717	-0.731239	-2.47933			1.83143	-1.92291	0.127203
489	6907.1	58.0718	13.7662	54475.3	110921	29353	24709.3	32025.9	109992	50739.5	38099.9	45798.4	96983	43276.8	14561.1		67921.3	119648	115476	129004	7671.94	14893.4	149516	60640.1	90638.1	130170	55992.9	47166	15.4577	1.30144	-0.616513	-0.864967	-0.490782	1.28931	0.173088	-0.240232	0.0252754	1.10771	-0.0564271	-1.6279		0.593843	1.41071	1.3595	1.51932	-2.55236	-1.59535	1.73221	0.430252
490	1952.24	44.1015	13.7675	17228.9		410	400	410	393	386	429	392		385	425		12697.6	13623.8	28692.8	45701.1		19053.7	11060.7	19478.5		22015.4		26846.8	8.6548		0.0246761	-0.0109478	0.0246761	-0.0364185	-0.062347	0.0900298	-0.0400942		-0.0660894	0.076515		4.97746	5.07904	6.1536	6.82514		5.56298	4.77835	5.59479
491	3507.57	51.6723	13.7728	20908.6	7385.07	2633.4	4747.44	145924	22296.9		13840.4	11157.9	29186.9	3626.56	7894.78	1576.37	9890.87	23492.7	16924.5		2431.65	10496.2		6626.16	322421	738.867	11107.9		13.2231	-0.372724	-1.86041	-1.01019	3.93174	1.22144		0.533474	0.222652	1.60992	-1.39873	-0.276436	-2.60073	0.0487612	1.2968	0.823706		-1.9754	0.134458		-0.529163
492	3376.02	47.3922	13.7731	6203.83	10477.3	8587.66	3427.91	2104.83	14395.4	15723.6	9903.75	1763.89	11809.3	6482.36	38658.1	21425.3	11378.1	15047.2	5309.44	5196	1097.23	5201.96	84305.9	3969.92	5591.68	10463.1	8473.22	11359.1	13.0694	0.285529	-0.00139687	-1.32633	-2.02996	0.743878	0.871198	0.204314	-2.2849	0.458195	-0.407143	2.16904	1.31758	0.404523	0.807767	-0.695101	-0.726259	-2.96979	-0.724606	3.2939	-1.11455
496	7405.26	59.4624	13.7818	26329.1	70510.3	44250.7		12849.7	82226.9	57229.4	134181		40106.2	107816	53116.9		18052.9	48504.7	50663.4	11300.4	10183.6	57023.7	101962	20969.8	74788.9	63852.5	18309.9	47503.7	15.7845	0.32103	-0.351103		-2.13507	0.542807	0.0199531	1.2493		-0.492979	0.933689	-0.087633		-1.64457	-0.21868	-0.15586	-2.32043	-2.47055	0.0147573	0.853161	-1.42849
498	2242.02	51.2073	13.7891	7824.44	13729.8	15098		3709.71		14433.4	3066.38	16032.9	46191.6	27691.9	2039.65		34060.3	34028.8	18633.2	14784.9	7951.56	26735.7	59506.1	9271.02		41234.6	21792	13673.7	13.3443	0.400686	0.537737		-1.48724		0.472788	-1.76201	0.624415	2.15101	1.41284	-2.35023		1.71147	1.71014	0.841259	0.507506	-0.387311	1.36214	2.51642	-0.16582
499	2609.67	47.8736	13.7946	3513.44		420	412	404	422	405	387	394	424		408	411	5199.36	2003.82	10552.8	1541.22		761.738	4053.81	2713.13	1930.27	1555.46		4926.83	8.67434		0.0399038	0.0121589	-0.0161302	0.0467575	-0.0125636	-0.0781519	-0.0522899	0.0535788		-0.00191633	0.00865291	3.66978	2.2942	4.691	1.91551		0.898809	3.31072	2.7314
502	6749.03	56.9594	13.8025	94523	309594	485007	16385.2	133780	495141	558725	610410	74183	215356	272915	77419.5		304770	271478	232621	505073	128548	118340	199146	313670	249697	335959	211976	167765	17.5981	0.641871	1.2895	-3.59804	-0.568647	1.31933	1.49363	1.62127	-1.41935	0.11822	0.459943	-1.35774		0.619213	0.452329	0.229475	1.34799	-0.626202	-0.745568	0.00532057	0.660741
504	3507.06	49.897	13.814	27178.2	23557.6	16602.9	4576.1	147904	15306.7	8962.61		11120.9	35868.9	13240.1	8423.58	1413.97	11518.8	24172.7	20108.6	30824.3	2302.45	9866.71	26183.8	7077.76	348613	19907.2		13508.2	13.6981	0.825845	0.321089	-1.53815	3.47624	0.203814	-0.568355		-0.257073	1.43239	-0.00542786	-0.65784	-3.23253	-0.206353	0.863031	0.597466	1.21372	-2.5291	-0.429705	0.978329	-0.908981
506	2250.68	51.2881	13.839	35446.8	48424.4	2468.63	19167		3204.95	3835	196722	44576.5	63883.7	30757.2	58106.2		24984.6	97949.3	88020.6	85632.7		72617.3	109363			58546.1	51307.3	131624	14.4338	1.12961	-3.16434	-0.207497		-2.78775	-2.52882	3.15196	1.01016	1.52932	0.474797	1.39257		0.174915	2.14591	1.99172	1.95204		1.71419	2.30493
516	2172.08	36.775	13.897	32610.5	18327.7	2649.02			7669.88	13604.4	40358.8	2744.95	82601.6	5262.33	3029.84		57113.2	89914.1	61972	8478.92		35819.1	22750	5021.04		54611.9		66747	13.2393	0.922483	-1.86801			-0.334269	0.492528	2.06134	-1.81669	3.09463	-0.87777	-1.67423		2.56228	3.217	2.68007	-0.189591		1.88918	1.23432	-0.945487
531	2260.69	50.7784	14.027	4113.97	10072.9	14084.6	5267.4	3695.39	9251.78	15051.5	22065.4	2628.47	10479.4	4475.86	7417.12		7256.59	17515.6	7641.79	3882.16	5501.59	5918.59	2134.69	5089.3	7778.33	8174.56	13268.1	1708.59	12.9524	0.345745	0.829379	-0.589572	-1.10094	0.223069	0.925176	1.47705	-1.59244	0.402825	-0.824497	-0.095803		-0.127371	1.1439	-0.0527518	-1.0298	-0.526815	-0.421409	-1.89264	-0.639195
532	6722.04	56.8239	14.0352	22720.4		99900	4796.22	16481.9	91867.7	28385.7	31541.9	32725.4	24778.3	96579.8	28443.5		59168.1	56888.5	38221.3	4082.65	6320.17	61226.1	40610.6	58072.3	7590.4	73439.6	40763.5	24535.5	15.002		1.60622	-2.77429	-0.993383	1.48529	-0.2091	-0.0569955	-0.00385103	-0.405187	1.55746	-0.206163		0.850556	0.793874	0.220112	-3.00669	-2.37623	0.899882	0.307592	0.823586
535	6203.72	56.1263	14.0498	81505	57928.5	45749.2		9685.33	93124.1	144373	28812.6		126669	23926.1	13482.6		128714	125649	185534	17643.3		303117	119613	6949.11	169505	58394.5		26915.3	15.358	0.464034	0.123507		-2.11637	1.14891	1.78149	-0.54354		1.59276	-0.811656	-1.63914		1.61585	1.58108	2.14338	-1.25112		2.85156	1.51006	-2.59534
547	5217.31	57.7797	14.1584	78466.8	48919.8	16691		6048.41	82237.7	172578	42992	7934.7	183496	8953.82	11391.8		183521	248611	244799	80929.5		314238	132169	9229.01	176391	64161.5	8662.99	95059.2	14.8327	0.745453	-0.805898		-2.27034	1.49483	2.56421	0.559105	-1.87872	2.65271	-1.70439	-1.35697		2.65291	3.09085	3.06856	1.4717		3.42882	2.17935	-1.66072
564	388.136	36.209	14.229	27498.9	153097	48332.9	271444	237866	114288	127248	69128.3	109572	257459	257259	199301	136938	27457	24859	26962.9	56598.2	104039		112455	118386	180999	134273	71702	18639.9	17.1573	0.0667855	-1.59658	0.892996	0.702492	-0.354984	-0.200018	-1.08031	-0.415784	0.816684	0.815566	0.447292	-0.0941381	-2.41241	-2.55582	-2.43861	-1.36883	-0.490529		-0.378316	-0.30416
568	654.194	65.5185	14.2525	17851.3	62720.9	32139.8	55221.4	86769.4	61452.9	39977.9	8313.23	71496.3	70268.9	121747	40954.6	73921.4	63200.4	44155.7	13751	68282.8	108308	34106	27773.8	48735.6	67288.1	44680.4	25206.5	19041.1	15.6581	0.278574	-0.686012	0.0948552	0.746814	0.249109	-0.371171	-2.63689	0.467495	0.442514	1.23544	-0.336349	0.515621	0.289562	-0.227773	-1.91084	0.40115	1.06669	-0.600349	-0.896646	-0.085395
572	2215.67	50.5919	14.2589	5034.54	15896.4	18104.2		4042.61	23032.9	18334.9	46585.7	8948.23	19710.4	16742.1	11544.1		5815.12	23930	17898.7	21053.9	3443.07	12464.6	26433.7	10651.2		20853.3	12227	19558.5	13.9163	0.0401145	0.227745		-1.93522	0.575112	0.246013	1.5913	-0.788908	0.350377	0.114896	-0.42143		-1.4107	0.630238	0.211269	0.445508	-2.16681	-0.310745	0.773796	-0.537565
574	5547.48	56.8922	14.2945	106372	385776	301910	23772.9	114385	415940	199778	224418	115153	83602.4	119050	119272	5828.49	263179	144208	294611	437123	41849.1	229837	71651.3	150576	602478	242839	105882	202261	16.7958	1.76156	1.40792	-2.25881	0.00769948	1.87018	0.8122	0.979988	0.0173555	-0.444584	0.0653694	0.0680605	-4.28693	1.20985	0.341954	1.37261	1.94184	-1.44293	1.01441	-0.667135	0.404291
575	5442.45	51.6181	14.2957	54646.1	55566.4	25972.5		11482.3	50404.6	118693	14269.6	12749.3	134435	11815.9			122607	144544	193780	54700.8		189534	102041	17010.4	101128	32377.7	12059.3	22751.7	14.9329	0.829076	-0.268155		-1.44573	0.688417	1.92402	-1.13219	-1.29472	2.10369	-1.40441			1.97083	2.2083	2.63121	0.806424		2.59925	1.70593	-0.878718
581	2953.27	40.9688	14.3154	19702.9	17341.1	14367.9	10336.1	14305.5	22530.3	11674.6	21194.2	30127.2	24597.6	27593.5	18922.8	22290.7	23930.2	23563.3	26358.7	21489.7	18509.3	13453.9	23068.6	27630.1	10068.3	21373.4	24299.3	23693.7	14.1869	-0.105028	-0.376373	-0.851534	-0.382659	0.272643	-0.67585	0.184444	0.691843	0.399291	0.565103	0.0209043	0.257217	0.359608	0.337316	0.499056	0.204418	-0.0109759	-0.471195	0.306704	0.567018
585	3508.07	59.1713	14.3467	25876.3	417	429		388	436	396	437	426		418	433		3910.37		246118	3305.32		6217.95	5288.08	2573.97	6353.34		2187.52	2897.25	8.71311	-0.0092045	0.0317258		-0.113195	0.0550763	-0.0837515	0.0583814	0.0216016		-0.00574894	0.0451151		3.21998		9.19589	2.97747		3.88912	3.65542	2.61667
588	486.121	46.1137	14.3727	45620.5	125560	21778.8	108745	152916	24694.4		135568	22800.6	23175.7	23673.7	114267	22481.5	79685.2	118872	31297.3	105395	25001.1				24631.8	21598	11094.9	19963.9	15.6099	1.32812	-1.19925	1.1207	1.6125	-1.01799		1.43876	-1.1331	-1.10956	-1.07889	1.19216	-1.15344	0.672136	1.24916	-0.676136	1.07556	-1.00019
597	6731.84	65.4916	14.4878	22159	12533.2	30565.3		14596.6	140628	22468.7	258117	19066.8	121401	45905.3	54638.2		23716.7	93511.5	104915	28443	6282.57	156153	80901.6	13211.2	68293.7	188868		143811	15.4213	-1.80787	-0.521736		-1.588	1.68018	-0.965712	2.55632	-1.20257	1.46808	0.0650315	0.31628		-0.887725	1.09151	1.25752	-0.625555	-2.8042	1.83126	0.882538	-1.73187
608	2348.38	51.2923	14.5684	4197.53		4321.53		7236.85	15578.5	2417.98	8666.03	2942.05	16911.7	11997.1	1689.83		13247.6	9942.16	8328.81	28093.6	3027.51	2005.33	18630.4	3120.97	10679.3	8257.08	6218.12	1622.49	12.5542		-0.476884		0.266937	1.37306	-1.31462	0.526946	-1.0316	1.49152	0.996186	-1.83155		1.13924	0.725135	0.469686	2.22374	-0.990292	-1.58459	1.63116	-0.946429
609	1905.73	68.508	14.5754	5466.13	3611.35	7064.29	5400.66	7574.53	7668.09	2319.71	4290.38	6101.37	5767.81	7685.62	4751.05		3563.2	4895.02	6510.85	3853.04	4692.64	4612.46	6107.42	8268.04	4176.65	5268.99	4749.37	4932.68	12.3848	-0.566447	0.401558	0.0141481	0.502169	0.51988	-1.20505	-0.31788	0.190147	0.109037	0.523175	-0.170741		-0.585814	-0.127672	0.283858	-0.47299	-0.188587	-0.213451	0.191576	0.628558
612	2348.05	51.7191	14.6056	4523.3	15905.7	5547.32	2003.68	2796.9	14112.9	10920.9	16923.4	5193.11	16977.5	9972.78	8506.1		18440	19962.2	10028.7	25603.7	4072.68	17138.6	19588	8850.05	20431.5	14321.6	7668.66	9100.5	12.981	0.976261	-0.543417	-2.01256	-1.53138	0.80373	0.433814	1.06574	-0.638609	1.07034	0.302787	0.0732891		1.18956	1.30399	0.310861	1.66307	-0.989231	1.08397	1.27669	0.130477
632	7303.23	58.0533	14.7029	117880	224671	159421	54866.8	73083.2	155751	51540.7	63916.7	98541.4	292900	82111.2	78021.6	7502.54	103631	194401	162718	267916	16279.1	92508.6	234782	108998	116982	232777	92589.4	65423	16.3355	1.44199	0.94702	-0.591819	-0.178213	0.913418	-0.68204	-0.371559	0.252977	1.82458	-0.0101732	-0.0838801	-3.4623	0.325626	1.23321	0.976552	1.69596	-2.34473	0.161834	1.5055	0.398473
633	3469.55	56.2323	14.7037	892.644	780.805	533.355		624.051	1085.6	616.58	1149.53		710.399	578.071	584.584		1830.86		586.61	1870.52			1507.06	702.788	979.447	3082.13	795.461	890.239	9.47904	0.129775	-0.420092		-0.193523	0.605239	-0.210899	0.687778		-0.00655878	-0.303941	-0.287779		1.35926		-0.282785	1.39018			1.07848	-0.0220994
642	7041.13	59.8703	14.7359	11153.3	14839.4	12430.5		10499.1	48638.5		32274.9	4421.48	30064.5	6032.05	7548.45	1939.8	5984.02	25340.7	12030.8				65997	8073.74	25193.1	5895.58	16889.3	3265.88	13.4713	0.385865	0.130314		-0.113306	2.09853		1.50684	-1.36097	1.40449	-0.912852	-0.589319	-2.54959	-0.924386	1.15789	0.0831611				2.53883	-0.492262
678	5100.28	52.7635	14.9857	50101.2	64380.8	41074	1650.3	27309.1	68730.2	76170.7	26493	47153.5	232158	71607.5	42802.4		152888	190868	152626	90894.7	15301.5	158288	138547	40874.6	118061	188354	76078.3	215857	15.3244	0.64999	0.00158686	-4.63584	-0.587257	0.744305	0.892596	-0.63103	0.200725	2.5004	0.803472	0.0610536		1.89776	2.21786	1.89529	1.14756	-1.42297	1.94784	1.75566	-0.00543567
680	5575.48	53.8097	15.0211	17758.7	57665.8	18058.1		4139.26	52312.9	217110	48090.9	4936.65	114407	6437.33	3928.22		128306	169840	185046	53736.4		231598	106593	7415.59	112575	25137.8	7675.16	27053.2	14.4592	1.35619	-0.318883		-2.44408	1.21564	3.26883	1.09424	-2.18992	2.34457	-1.80699	-2.51958		2.50999	2.91458	3.03828	1.25437		3.36202	2.24252	-1.60289
688	2347.71	51.2768	15.1313	4494.82	8679.87	8501.72	1644.35	6186.82	21284.6	10006.4	28139.4	9056.86	16212.8	7288.72	4106.03		15520.7	15467.4	10379.3	25652.9	2538.67	5207.09	17801.5	6831.83	14488.8	6058.71	7879.23	3418.85	13.0751	0.00833376	-0.0215836	-2.39182	-0.480141	1.3024	0.213506	1.70518	0.0696729	0.909719	-0.243673	-1.07159		0.84678	0.841819	0.266299	1.57171	-1.76526	-0.728862	1.04459	-0.337067
694	2189.97	39.0862	15.1909	6014.06	7786.33	4522.51	5825.43	14341.3	3164.71		5204.71		1147.09	12527	4451.2			2140.55	6595.4	1885.08		6959.19	2179.52	6988.49	8531.27	2336.55		11550.5	12.3617	0.564994	-0.218827	0.146414	1.44615	-0.733879		-0.0161321		-2.19798	1.25102	-0.241755			-1.29797	0.32551	-1.48133		0.402968	-1.27194	0.40903
698	3454.04	61.6909	15.2318	2344.64	3595.84	3232.8	6741.6	936.674	2303.56		6898.13	2939.81		1435.75	5726.13		410	404	408	430	409			402	397		379	411	11.6083	0.203775	0.0502303	1.11054	-1.73693	-0.438691		1.14365	-0.0868292		-1.12075	0.875007		-2.92886	-2.95013	-2.93591	-2.86015	-2.93238			-2.95729
702	5942.58	52.5575	15.2643	20222	17040.2	27189		11021.7	33662.7	13142.4	23156.1		40938.8	33067.3	15201.5		23196	32729.4	34669	8626.77		44796.9	36365.1		59290.8	58327.3		33539.9	14.4068	-0.350191	0.323895		-0.97878	0.63202	-0.724907	0.0922632		0.914339	0.606277	-0.514917		0.0947442	0.591459	0.674517	-1.33224		1.04427	0.743422
707	5391.38	65.8795	15.3005	80228.1	157965	466490	202059	22125.8	305566	296989	366060	89314.3	83855.3	213712	320177	6755.24		53518.3	56628.2	237755		42645	125550	153115		106584	72332.4	124463	17.0466	0.222633	1.78488	0.577807	-2.61317	1.17452	1.13344	1.43511	-0.600005	-0.690996	0.658702	1.2419	-4.32482		-1.33886	-1.25738	0.812506		-1.66652	-0.108709	0.177646
714	5838.58	53.0685	15.3442	130689	181862	59547.6	10763.2	29973.6	128110	194715	37170.9	33498.2	313634	26847.8	24072.5		223537	314356	347743	173305		412342	221659	42660.9	208931	84046.6	25683.5	46264.9	15.807	1.66544	0.0547074	-2.41322	-0.935645	1.15998	1.76396	-0.625161	-0.775252	2.45167	-1.09453	-1.25195		1.96311	2.45499	2.60061	1.59591		2.84643	1.95094	-0.426422
715	654.194	65.5261	15.3472	20116	394	396	433	411	389	435	435	425	415	417	430	416	113811	63168	53260.9	94607.8	106162	59163.3	67629.9	60343.5	121001	81683.2	63465.3	45677.2	8.70057	-0.0785164	-0.0712116	0.057655	-0.0175736	-0.0969419	0.0643034	0.0643034	0.0307508	-0.00360068	0.00333537	0.0476246	-0.000128487	8.09572	7.24634	7.00022	7.8291	7.99535	7.15185	7.34481	7.18034
726	5391.38	50.5012	15.4419	91844.2	122888	228701		99856.6	185571	273594	185318	172586	319850	143082	193402	45797.7	413388	486238	358252	200461	83661.5	222911	210138	175356	205079	235019	134541	284475	17.2941	-0.387128	0.508984		-0.686548	0.207496	0.767562	0.205522	0.102834	0.992917	-0.167635	0.267124	-1.81113	1.36302	1.59718	1.1565	0.318845	-0.941841	0.471992	0.38686	0.125813
728	2829.42	44.6323	15.4482	32227.3	51220.8	7721.22	28277.6	19592.6	19744.8	20591.2	13995.2	9652.67	32006.6	12178.2	22559.3		30005.7	56061.8	27561	25154.5	7859.96	40160.9	9667.14	6657.66	159665	84736.6	10816.7	73385.8	14.2011	1.44333	-1.2865	0.586257	0.0569053	0.0680673	0.128628	-0.428471	-0.964403	0.764966	-0.629097	0.260322		0.671833	1.57362	0.549225	0.417415	-1.26081	1.09239	-0.962241	-1.50032
730	5373.37	53.9093	15.4658	15218	26160.6	20459.2		13818.6	29621.6	19944.6	87896	4741.78	66932.1	24553.4	11484.8		75922.6	72576	61231.2	50090.6	9045.89	59396.1	45316.8	12559.2	35877.4	69324.9	21521.6	83661.6	14.4624	0.21269	-0.141952		-0.708091	0.391945	-0.17871	1.96109	-2.2512	1.56799	0.121216	-0.974979		1.74982	1.68479	1.43956	1.14984	-1.31937	1.39566	1.00534	-0.845966
733	3327.56	43.4892	15.4808	18865.5	39376.4	32268.3	55233.3	5309.81	42504	6182.45	34687.6	11799.6	479.519	34482.2	42502.6			1487.7	17910.1	22643.3	2318.84	4991.79	13073.3	10720.4	3756	9927.69	5598.12	13662	14.0275	1.23752	0.950314	1.72573	-1.65307	1.34779	-1.43356	1.05462	-0.501071	-5.12207	1.04604	1.34775			-3.48865	0.10097	0.43928	-2.84833	-1.74218	-0.353182	-0.639453
735	3742.54	49.6795	15.4917	26446.7	17718.6	9958.33	20592.5	46976.9	16373.5	13685.2	38105.8	83691.2	29253.8	38787.3	23272.9	2457.69	11141.2	7451.19	8773.61	12690.4	54157.7	21045.7	6322.04	70649.8	41042.2	23523.8	63652.5	21630.7	14.3669	-0.253954	-1.08524	-0.0371013	1.15273	-0.367856	-0.626598	0.850794	1.98586	0.469407	0.876367	0.139435	-3.10384	-0.923319	-1.50368	-1.26797	-0.735482	1.35795	-0.00569267	-1.74076	1.74147
737	5717.44	60.625	15.5062	23387.6	9979.83	18153.2		5116.51	32415.2	37197.7	37789.3		81609.2	13034.9	7580.99		37089.9	102150	72763.5	6205.18		167982	22006		116217	190576		224817	14.2224	-0.937577	-0.0744361		-1.90143	0.762008	0.96055	0.983314		2.09407	-0.552287	-1.33421		0.956361	2.41795	1.92855	-1.62312		3.13557	0.203232
740	3432.58	39.7544	15.5162	36838.7	79525.3	25002.4	42779.3	34130.7	35072.9	19163.1	69495.8	37824.5		70794.9	77920.5		9228.19	9480.36	37048.9	51889.5	3484.53	22100.6	29144.5	25720.4		27343.8	23782	37180.2	15.4309	0.848209	-0.821141	-0.0462914	-0.372133	-0.332848	-1.20487	0.653721	-0.223884		0.680441	0.818798		-2.25908	-2.22019	-0.253772	0.232237	-3.66417	-0.999116	-0.59998	-0.780289
741	4339.03	63.2912	15.5197	8739.57	5105.74	11008	6466.75		10279.3	4495.96		13576.9	8461.06	5231.96	5141.55		7448.94	13430.1	12037	12869.6	9156.77	9770.34	8884.04	7789.3			11582.3	9149.82	12.8135	-0.495592	0.612767	-0.154672		0.513952	-0.679082		0.91537	0.233126	-0.46036	-0.48551		0.0493223	0.899682	0.741687	0.838183	0.347127	0.440696	0.303504	0.113782
746	6047.62	61.0873	15.5511	118407	289606	305114	135489	267725	499663	288542	437665	196588	351493	473724	272760	82986.7	401769	83479.7	591785	250325	125077	62918.7	71121.9	156037	722727	69022.7	251014	629168	18.0424	0.101324	0.176578	-0.994596	-0.0120164	0.888187	0.0960126	0.697058	-0.457596	0.380725	0.811277	0.0148622	-1.70182	0.573596	-1.69327	1.1323	-0.108965	-1.10996	-2.10121	-1.9244	-0.79088
748	4380.05	51.3977	15.5575	7437.55	4269.09	3320.86			9272.35	6550.18	12340	3242.19	16612.9	9533.99	966.945		12559.2	4036.63		4418.67		17524.1	6033.02		19725.8	16726.2	3792.74	20696.2	12.447	-0.387295	-0.749665			0.731711	0.23031	1.14405	-0.784253	1.57301	0.771856	-2.52972		1.16944	-0.468074		-0.33761		1.65004	0.111657
750	3366.92	66.5988	15.5861	1873.83	409	389	429	399	391	431		380	431	403		413	2512.3	777.806	1591.6		948.749	1728.52	4076.7	1497.47	3424.95		5960.76	1408.5	8.66933	0.00663056	-0.0657001	0.0755074	-0.0290815	-0.0583017	0.0822176		-0.0994709	0.0822176	-0.0146904		0.0206715	2.62547	0.933941	1.96693		1.22056	2.08599	3.32386	1.87899
755	4938.22	49.2353	15.6064	24159.9	20824.2	20884.7	6808.23	13139.7	8218.94	16525.6	31759.4	13181.6	19736.6	20949.8	14406.6		33336.7	59846.7	57335.4	25215		20560.8	37307.4	9499.45	19295.2	36243.8	17180.4	70350.6	13.9279	0.418085	0.422265	-1.19483	-0.246247	-0.923154	0.0845265	1.02701	-0.241657	0.340692	0.426761	-0.113453		1.09693	1.94109	1.87925	0.694104		0.399716	1.25929	-0.714263
769	388.137	36.2265	15.6971	31824.8	405	434		428	433	434	411	408	392		432	392	96016.3	113576	90569.7	66573.6	78525.3		95140.5	66624.8	138205	74389.5		89837.3	8.70243	-0.0406517	0.0591214		0.0390372	0.0557934	0.0591214	-0.0194352	-0.0300044	-0.08772		0.0524577	-0.08772	7.84856	8.09087	7.76431	7.32023	7.55844		7.83534	7.32134
770	5286.36	55.8569	15.7028	166056	362857	330939	108566	260673	376154	238399	416021	236614	686578	335672	890227	69763.6	331251	572525	618327	314278	112469	502411	477813	189087	579462	576127	245783	623289	18.169	0.300079	0.167243	-1.44075	-0.17708	0.351999	-0.305943	0.497334	-0.316788	1.2201	0.187728	1.59485	-2.07878	0.1686	0.958016	1.06905	0.0927178	-1.38979	0.769543	0.697121	-0.640276
783	5061.22	54.3848	15.8078	158080	205879	250223	68411.9	140933	338956	298216	429594	116137	572182	236019	176007	35218.5		193878	179873	236279	55049.6	248852		140046	638821	676080	164337		17.5291	0.122297	0.403714	-1.46718	-0.424492	0.841598	0.656859	1.18347	-0.703678	1.59697	0.319399	-0.103866	-2.42509		0.0356511	-0.0725248	0.320988	-1.7807	0.395789		-0.433606
786	5448.4	58.6938	15.8294	19415.5	25481.1	42757.2	6928.41	23780.8	43112.1	27353.8	53465.2	15115.7	82927.6	39312	24164.3	3299.25	13407.1		13470	6374.31	2625.45	66930.4	72744.4	13153.4	64023.7	70274	5182.2	21380	14.5744	0.0627315	0.809469	-1.8161	-0.0369024	0.821394	0.165044	1.1319	-0.690652	1.76515	0.688271	-0.0138189	-2.88649	-0.863696		-0.856946	-1.93636	-3.21606	1.45596	1.57614	-0.891261
790	4956.18	53.3458	15.8594	59262.5	32569.4	23895.2	5970.59	15368.6	53264.4	38377.8	77833.5	12422.3	125781	25999.6	25269.6		78541.7	150568	125036	40182.5	4901.87	155397	64664.5	15714.3	135166	145720	16231.6	237725	14.8179	0.173366	-0.273433	-2.27421	-0.910165	0.883019	0.41012	1.43024	-1.21722	2.12269	-0.151662	-0.192749		1.44331	2.3822	2.11412	0.476416	-2.55875	2.42773	1.16282	-0.878077
795	3503.62	41.198	15.9141	41247.1	103530	32739.9	72094.4		39231.1	2512.29	31431.1	48342.9		89141.3	92794.2				16966.8	79640.3	16575.1	1674.18	38304.2	61548.6		10587.9	19243.1	2416.6	15.3108	1.3489	-0.312017	0.826821		-0.0510697	-4.01599	-0.370873	0.250235		1.13303	1.19097				-1.26035	0.970431	-1.29405	-4.60154	-0.0855645	0.598659
799	4833.19	53.0925	15.9625	13971.1	40300.9	43954.6	10602.6	30769.4	55201.3	30225.9	41850.4	30565.1	6754.01	42159.4	32404.3	5267.45	56034.2	88627.4	106266	45487.1	9979.22	78379	79673.1	19565.1	108892	87802.4	23497.3	97609.5	14.6103	0.688197	0.813397	-1.2382	0.298882	1.14209	0.27317	0.742624	0.28927	-1.8888	0.753239	0.373569	-2.24744	1.16369	1.82514	2.087	0.862843	-1.32562	1.64785	1.67148	-0.35433
815	5090.22	50.8135	16.0987	1710.18	422	398	420	417	382	385	387		394	421			1678.39	3293.23	3068.69	991.261	2901.2			1610.37		1346.27	2036.74	3564.3	8.6531	0.0679954	-0.0164792	0.0611417	0.0507998	-0.075675	-0.0643892	-0.0569141		-0.031052	0.0645726			2.05976	3.03218	2.93031	1.30002	2.84933			2.00007
820	4995.25	52.0325	16.1387	27597.3	67554.6	46536.1	19412.1	50296.4	75502.3	48438.8	96705.1	51632.1	142030	56486.6	49013.2	8447.45	81580.6	143882	147563	68848.4	12541	121407	124275	23181.5	141730	131556	54451.4	153145	15.5771	0.466709	-0.070995	-1.33239	0.0411093	0.627174	-0.0131826	0.984247	0.0789219	1.53877	0.208562	0.00382456	-2.53276	0.73888	1.55747	1.59392	0.494078	-1.96269	1.31244	1.34612	-1.07637
824	6338.71	59.8951	16.172	38767.4	72173.3	75696.7			86431.6	20500.1	47741.1	22162.3	204124	62933.3	21254.2		71056.4	162058	126168	27867.3		213829	140017	5612.67	134179	241508	15412.7	110775	15.6672	0.472002	0.540767			0.732097	-1.34383	-0.124232	-1.23136	1.97191	0.274361	-1.29171		0.449501	1.63898	1.27781	-0.900888		2.03892	1.42806	-3.2127
829	1570.69	54.0664	16.1929	2890.04	8645.74	4081.48	9245.01	12701.8	7215.6	9799.51	4660.82	11643.9	14318.7	8534.93	11544.1		13716.8	8763.23	4984.43	8635.73	6146.62	10856	7996.02	7302.69		2921.88	6275.31	4436.15	13.0917	-0.0139128	-1.09681	0.0827735	0.541056	-0.274782	0.166807	-0.905318	0.415601	0.713928	-0.0325228	0.403178		0.651969	0.0055602	-0.808474	-0.0155829	-0.506109	0.314525	-0.12662	-0.257474
837	5577.46	55.5098	16.3014	38914	62521.3	43813.9	10309.9	36467	57532.6	22131.1	41007.6	49463.9	183958	51390.7	36406.9		51784.8	125077	101079	63941.4	7224.57	105242	88193.7	26134.4	89636.2	122300	32974	78662.9	15.3901	0.541974	0.0290169	-2.05834	-0.23578	0.422005	-0.956297	-0.0664832	0.204003	2.09893	0.259135	-0.238162		0.270156	1.54238	1.23504	0.574377	-2.57139	1.29326	1.0383	-0.716422
850	1855.86	33.6833	16.4347	3823.01	660.84	619.288	1224.34	1192.02	739.534	1691.24	1796.32	951.94	14681.2	813.698	827.482			12444.9	9254.53	5206.08	2991.84	7125.27	7719.41	530.373	1244.53	688.01		3857.7	10.2984	-0.930216	-1.02391	-0.0405863	-0.0791793	-0.767901	0.425489	0.512452	-0.403648	3.54331	-0.630025	-0.60579			3.30489	2.87757	2.04761	1.24844	2.50035	2.6159	-1.24751
854	2001.88	36.3039	16.4811	5697.68	17688.6	23410.8	18347.2	52065.9	13943.8	4643.37	23571.6	1687.73	1861.66	45749.3	16299.8	4829.06	1068.49	2982.65	15749.5	3733.19	1917.75	10485.9	4606.08	5351.86	23053.7	3128.19		12980.8	13.5187	0.591815	0.99617	0.644558	2.14933	0.248623	-1.33776	1.00605	-2.79785	-2.65634	1.96274	0.473846	-1.28119	-3.45736	-1.97634	0.424303	-1.65252	-2.61352	-0.162549	-1.34939	-1.13289
861	5391.38	57.2994	16.5355	16068.4	19593.6	22610.4		13136.1	24254.4	9379.47	10870	10828.6	29337.4	34662.3	13290.8		11450.8	43873.2	32733	10402.1	9313.94	33992.2	19237	26106.4	65303.1	47340.3	4516.71	43172	14.0596	0.198532	0.405141		-0.378309	0.5064	-0.864269	-0.651493	-0.657001	0.780893	1.02152	-0.361414		-0.5764	1.36149	0.938901	-0.714974	-0.874384	0.993355	0.172036	0.612557
869	2370.19	41.8121	16.6204	17691.8	90885.7	6736.18	24197.7	7866.87	20924.3	1783.96	7973.18	7617.76		22370.9	61505.6	2959.67		855.678	7038.44	20649.6	2554.1	2040.19	3599.78	4973.78	81969.9	16497.9	1486.94	18201.8	13.5993	2.87245	-0.8816	0.963264	-0.657742	0.753574	-2.79845	-0.638377	-0.704165		0.850022	2.30911	-2.06809		-3.85839	-0.818275	0.73451	-2.28072	-2.60483	-1.78562	-1.31919
880	5419.38	57.2489	16.7281	117425	104412	130700	18798.2	209630	164905	291285	356029	80606.9	239526	134845	95434.7	21970.4	551713	497168	660297	497903	210713	708439	671013	354093	853096	773438	380687		16.8036	-0.131698	0.192273	-2.60532	0.873863	0.527657	1.34845	1.63801	-0.505008	1.0662	0.237314	-0.261396	-2.38035	2.26993	2.11975	2.52913	2.12188	0.881296	2.63066	2.55236	1.63015
891	5089.21	54.2659	16.7996	16635.7	23404.5	18246.3		9001.61	55990.9	64152.1	177475	1676.53	166417	24975.4	14105.5		95700.8	216780	124330	37776.6		202632	60914	11256.9	182731	197286	10847.9	316001	14.7433	-0.228807	-0.58799		-1.60734	1.0296	1.2259	2.69395	-4.03204	2.60114	-0.135085	-0.95933		1.80294	2.98257	2.18051	0.461899		2.8852	1.15118	-1.28479
893	2953.36	45.3921	16.8174	31936.6	115889	24799.9	1725.26	145842	142103	61551.8	15326	73000.3	15559.8	7202.85	139874	84682.4	45622.5	19038.6	73375.6	53465.4	25320.2	53417	52126.3	34282.6	136535	60493.1	59385.3	85913.5	15.218	1.60439	-0.619943	-4.4654	1.93605	1.89859	0.691522	-1.3143	0.937623	-1.29245	-2.40364	1.87577	1.15178	0.259467	-1.00135	0.945021	0.488325	-0.589991	0.487018	0.45173	-0.152806
894	5682.49	55.1883	16.8451	120893	204994	63846.4	205719	268547	62870.3	146529		148347	140778	181936		91770.4	390780	109457	89708.2	402436	151803	293211	79817.1	294913	296806	123343	35019.8	87387.2	17.0634	0.581814	-1.10109	0.586906	0.971409	-1.12332	0.0974184		0.115207	0.039655	0.409667		-0.577668	1.51259	-0.323403	-0.610455	1.55499	0.14843	1.09817	-0.778997	1.10652
907	5314.36	54.4499	16.9533	18380.6	68233.1	19773.2	3899.09	27186.2	34587.3	57960.9	176470	36643	110101	28191.4	49830.2		80493.3	143621	90802.2	71567.9	11113.1	125326	91051.4	27224.9	113358	55287.4	28020.5	157195	15.2378	0.820348	-0.966577	-3.30891	-0.507248	-0.15988	0.584958	2.19123	-0.0765872	1.51064	-0.454866	0.366898		1.05875	1.89407	1.2326	0.889191	-1.79786	1.69749	1.23656	-0.505195
910	5247.29	55.3167	16.9869	16780.4	7769.79	3971.4		3774.14	9063.99	5031.71	10329.1	3125.72	52526.7	5368.1	5208.95		16095.4	45940.4	24733.6	9891.33		39399.2	12039.3	2577.47	31980.8	40848.8		43407.7	12.7566	0.167067	-0.80116		-0.87466	0.389339	-0.45976	0.57783	-1.14662	2.92417	-0.366395	-0.409814		1.21777	2.73088	1.8376	0.515357		2.50929	0.798876	-1.42485
912	2968.37	47.0989	16.9974	26956.2	28004.5	126482	166075	40466.7	168525	54624.4	17698.6	104121	15727	162185	33494.4		19962.4	31824.9	95768.1	107692	40998.7	52753.7	89434.7	78300.9	127949	58707.3	73732.2	71467.4	15.8661	-1.0927	1.08249	1.4754	-0.561629	1.49653	-0.128818	-1.75473	0.801824	-1.92512	1.4412	-0.834443		-1.58108	-0.908209	0.681182	0.850481	-0.542787	-0.179093	0.58247	0.390664
916	605.201	59.9734	17.0138	8017.81	9737.83	12421.3	39143.2	83733.9	42859		35236.4		57168.3	69916.2	102280	3988.63		18492.6	31615.3	6265.67	3180.81	14268	35615.3		47374.4	28870.5	6762.72		14.9452	-1.69583	-1.34468	0.311262	1.40831	0.4421		0.159569		0.857717	1.14813	1.69695	-2.98353		-0.770551	0.00312469	-2.33196	-3.31003	-1.14472	0.175
922	6076.61	60.0147	17.0957	8377.57	9272.45	13456.7	2549.81	10224.7	31024.7	4540.35	2406.85	6929	57611.3	12240	19977	3084.6	4429.95	41857.6	24035.2	14556.4	5834.23	43573.9	59696.9	12050.7	68419.4	70016.8	9168.6	48064.6	13.1552	0.0235603	0.560867	-1.839	0.164591	1.76595	-1.00659	-1.92224	-0.396743	2.65889	0.424145	1.13087	-1.56431	-1.0421	2.19803	1.39769	0.674194	-0.644849	2.256	2.71019	0.40165
927	2944.23	41.7267	17.1286	3539.25	2553.39	4180.91	3747.98	5671.35	4670.6	1584.25	3075.2	3967.91		3944.92	3915.43	2751.84		2930.13	4571.33	3026.43		2540.49	4120.58	4042.56	3326.64	3571.51	2638.54	3097.03	11.7596	-0.441411	0.269992	0.112289	0.709869	0.429785	-1.13003	-0.173143	0.194555		0.186171	0.175347	-0.333428		-0.242859	0.398791	-0.196208		-0.448716	0.249023	0.221445
928	5352.31	56.7073	17.1534	55147.6	45468.7	57641.4	9932.74	36773.7	68398.4	87724	83317.5	34260.9	36552.1	57571.5	31082.9	2554.22	211912	273163	315625	65639.4		454343	136006	18045.8	219609	265592	30961.9	435574	15.0698	0.402756	0.744987	-1.79186	0.0965558	0.991845	1.35085	1.2765	-0.00555683	0.0878362	0.743236	-0.145998	-3.75116	2.62327	2.98957	3.19802	0.932444		3.72359	1.98348	-0.930455
934	5739.49	60.5717	17.207	5565.64		409	414	413	401	396		381	402	431		428	4733.73	14245	10669.1	5171.36		6738.76	9996.22		4497.74	11176.1		7612.59	8.67266		0.00329404	0.020824	0.017335	-0.0252046	-0.0433064		-0.0990158	-0.0216113	0.0788811		0.068804	3.5361	5.1255	4.70849	3.66366		4.04561	4.6145
944	388.136	36.1867	17.3018	31238.6	63071.5	109391	114428	118323	196505	91670.8	115544	57761.5	117106	132093	181819	87044.6	205503	111073	83909.1	170198	79763.3		57184.5	32943.5	173092	139056	86177.6	117728	16.7312	-0.786536	0.00789875	0.0728384	0.121132	0.852971	-0.247063	0.0868515	-0.913417	0.10622	0.279963	0.74091	-0.321769	0.917565	0.0299159	-0.374697	0.645617	-0.447798		-0.927901	-1.72353
945	2507.14	42.0058	17.3326	22102.5	27153.4	35709.9	73713.8	34153.4	14591.3	11248.2	45608.6	14171.6	2055.98	80039.8	44219.2	9249.27	4792.37		23273.3	9338.02	6668.24	13213	11572.9	10435	15136	10515.9	5321.27	22326.2	14.4618	0.267031	0.662223	1.70783	0.597927	-0.628997	-1.0044	1.0152	-0.671102	-3.45621	1.82662	0.970569	-1.28669	-2.23529		0.0445723	-1.27291	-1.75873	-0.772142	-0.963351	-1.11267
947	3073.4	45.2136	17.3894	14621.4	43472.8	44625.7	2962.69	10885.7	8415.67	953.401	34460.3	31756.7	6378.96	63869.5	51979.1		5915.99	8101.32	23390.4	28047.7	1819.4	17375.4	29392.5	20369.5	4205.28			15415.8	13.9116	1.49627	1.53404	-2.37886	-0.501404	-0.872689	-4.01461	1.1611	1.04322	-1.27244	2.05129	1.75409		-1.38115	-0.92761	0.60208	0.864042	-3.0823	0.173208	0.93161	0.402569
949	645.333	73.5563	17.4205	12016.6	13165.1	25567.7	15902.1	17963.9	17815	6719.77	4159.07	11668.5	13633.4	10314.2	13404.7		3689.87	22612.5	23315.6		6488.9	33500.1	8461.49	9464.44	5543.15	11344		21805.4	13.5965	0.0879544	1.04556	0.360456	0.536333	0.524329	-0.882279	-1.57443	-0.0861401	0.13838	-0.264136	0.11398		-1.74712	0.868358	0.912529		-0.932718	1.4354	-0.54978	-0.388175
950	2041.92	37.7577	17.421	2205.58	4140.85	2988.49	2709.25	1893.63	3378.43	4333.5	4103.21	1239.76		4252.8	3287.85	2160.13			600.703	4149.86	1359.49	2727.08		1056.37	4080.82	1682.12	3206.54	3922.9	11.5225	0.493221	0.0227116	-0.118812	-0.63555	0.199646	0.558825	0.480045	-1.24664		0.531707	0.160436	-0.445588			-2.29198	0.496355	-1.11364	-0.109348		-1.47759
953	905.487	107.481	17.4536	10213.5	5672.47	22572.1	4739.11	5896.87	10473.3	11840.2		38579.3	5640.36	5223.59	5673.83		428		408	385	421		389	381	378	384	377	394	13.1072	-0.637441	1.35505	-0.896803	-0.58147	0.247227	0.424208		2.12834	-0.645632	-0.756378	-0.637096		-4.36574		-4.43478	-4.51849	-4.38953		-4.50358	-4.53356
958	905.486	89.6526	17.5203	9171.36	419	412	408	409	381		399			404	437	429	2342.23	17910.4	10419.8		8115.46	12329.3	3483.41	47351.1		5645.14		8953.38	8.68157	0.029238	0.00493206	-0.00914313	-0.00561144	-0.107921		-0.0413235			-0.023357	0.089921	0.0632654	2.5121	5.44694	4.66547		4.30489	4.90823	3.08472	6.84954
961	2954.34	43.3558	17.5621	4802.76	12235.4	21575	9296.18	13187.4	14024.3	5462.84	33195.1	7275.06		17133.7	23126.5	6539.45	2212.04		5031.11	4522.84		4508.91	3347.02	1429.21	10421.7	4361.24	5520.14	7382.72	13.6473	-0.0685392	0.749761	-0.464888	0.0395643	0.128334	-1.23187	1.37137	-0.818567		0.417243	0.849949	-0.972356	-2.53614		-1.35065	-1.5043		-1.50875	-1.93865	-3.16631
969	5447.37	59.0282	17.6012	9760.99	14559.2	14353			18060	20607.9	120962	4182.93	45792.5	13682.1	9294.06		17112.3	48085.5	18438.6	16624.1	3551.06	33366.8	32426.7	3555.95	50872.8	32291.4	4099.49	37217	14.1588	-0.329196	-0.349772			-0.0183252	0.172072	2.72535	-2.12854	1.32399	-0.418839	-0.976743		-0.0960941	1.39448	0.0116037	-0.137851	-2.3648	0.867287	0.826056	-2.36282
973	2666.17	41.1639	17.6261	9132.27	6861.78	10742.4	9270	12958.3	10732.6	6275.96	6426.76	10629.2	7117.57	10762.4	8883.81		7421.96	8139.35	9810.31	8336.68	8084.61	7765.01	9752.99	13192.8	9838.03	8919.18	10478.8	7061.73	13.1195	-0.375101	0.271559	0.0588858	0.542123	0.27025	-0.503846	-0.469593	0.256284	-0.322299	0.274243	-0.00250485		-0.261883	-0.12877	0.140615	-0.0942111	-0.138505	-0.196696	0.132161	0.567996
977	2822.28	38.4182	17.6425	46599.4	40697	50360.5	31226	68933.2	40741.5		33339.2		23537.2	39562.3	66171.8		42802.9	44931.7	41798.2	49987.6	30567.3	56907.8	53489.3	71011.3	70201.6	59139.1	54016	28998.4	15.3426	-0.0299841	0.277386	-0.412159	0.730293	-0.0284092		-0.317689		-0.819965	-0.0707819	0.67131		0.0428031	0.112826	0.00853359	0.266662	-0.44292	0.45372	0.364343	0.773141
978	2230.06	42.5314	17.6496	1181.62	776.669		1414.71	4743.03	1909.2		745.77	843.306	1142.91	1178.13	4433.77	3276.54	669.712	3281.46	1010.27	3863.12	1247.64	3402.7	2746.1	2156.5	2421.86	2943.95	3007.68	613.555	10.6593	-1.05818		-0.193041	1.55226	0.239416		-1.11675	-0.939422	-0.500843	-0.457047	1.45498	1.01862	-1.27194	1.02079	-0.678805	1.25622	-0.374345	1.07313	0.763833	0.41514
981	2557.21	49.6478	17.6702	3169.21	2562.7	2087.97	3106.66	4932.75	2989.44	1225.24	2817.46	1768.37	1863.75	2684.05	4080.46	3962.51	3146.83	3275.12	2580.73	5077.27	3118.14	4569.4	4037.59	3750.24	4857.41	3881.45	4002	1846.52	11.3729	-0.049424	-0.344987	0.228277	0.895306	0.172787	-1.11403	0.0873106	-0.584668	-0.508876	0.0173261	0.621646	0.579329	0.246812	0.30446	-0.039305	0.936968	0.233601	0.784919	0.60641	0.499897
983	1944.01	36.0806	17.6739	13753.1	7697.4	3842.15			6366.08	5469.97	27150.5	5049.76	11689.2	3629.7	4500.01		23511.5	41272.6	32875.7	989.021	777.125	13104.3	7606.85	8326.68			3240.34	42980.6	12.7085	0.201678	-0.80078			-0.0722873	-0.291159	2.02022	-0.406477	0.804412	-0.882841	-0.572762		1.8126	2.62442	2.29626	-2.75862	-3.10647	0.969282	0.184608	0.315049
989	2822.29	47.2267	17.7112	52191.3	43650.6	48166.7	44365.4		65124.6	22490.1	50984.8	37131.2	43129.6	70509	71999.1		48109	55959.5	52769.4	84331.1	64603.6	70522.8	68925.3	68511.7		67597.7		35736.6	15.531	-0.117311	0.0247236	-0.0938798		0.45989	-1.07402	0.106755	-0.35068	-0.134636	0.574494	0.604665		0.0229949	0.24107	0.156388	0.832752	0.448302	0.574776	0.54172	0.533038
990	3247.47	39.9428	17.7319	24084.3	5854.49	4103.5	77139.3		89671.5	18579	100366	45416.5	7090.41	74992.2	79386		13991.2	20556.2	71455.5	92957.9	21139.5	21712.1	38307.1	67181.4		41460	1082.71	51777.7	14.8735	-2.35822	-2.87091	1.36164		1.57882	-0.692156	1.74137	0.597384	-2.08189	1.32091	1.40305		-1.10131	-0.546259	1.25121	1.63075	-0.505887	-0.467333	0.351779	1.16223
992	6075.6	62.1941	17.7557	21149.3	45733.5	54317	3807.47	14486.8	47447.4	68113.9	217136	10457.9	50814.4	52417	25371.9		49266.7	116527	97068.2	31403.4	6571.82	100887	89874.4		88027	115188	7875.33	161655	15.049	0.43196	0.680113	-3.15439	-1.22655	0.485037	1.00666	2.67923	-1.6967	0.583947	0.628745	-0.418062		0.539321	1.7813	1.51771	-0.110371	-2.36693	1.57337	1.40662
993	654.194	65.5826	17.7899	22081.4	118533	22084.9	159351	140892	238837	154499	63742.3	128739	170626	221679	173511	188606	146895	63985.7	58312.2	116251	144147	42460.5	73730.7	54513.7	46017.8	83663.8	153255	103116	16.9814	-0.126484	-2.55065	0.300429	0.122816	0.884246	0.255823	-1.02146	-0.00732693	0.399062	0.776693	0.423248	0.543597	0.183003	-1.01596	-1.14991	-0.154537	0.155764	-1.60759	-0.811441	-1.24709
995	2718.27	41.7911	17.8002	3399.94	7160.66	7986.12	10645.4	8641.26	9158.78	2685.85	10777.9	3252.27		9217.72	9768.24		1260.84	1371.8	5216.08	5919.57	1640.06	1975.6	4783.5	3203.24		2430.59	2977.78	3092.01	12.8263	-0.0204572	0.136946	0.551616	0.250693	0.334607	-1.43517	0.569455	-1.1591		0.343861	0.42755		-2.52616	-2.40448	-0.477584	-0.295057	-2.1468	-1.87826	-0.602484	-1.18102
997	2909.32	35.9513	17.821	13636.5	7647.75	13537	6226.4	18815.8	8985.3	5726.75	14972.2	6478.79	7624.25	10835.7	11725.4	17634.3	11616.2	15615.9	16798.6	14386.2	14874.3	19694.5	17368.4	24328.9	18180.1	19166.4	17457.3	8774.5	13.2917	-0.390927	0.432872	-0.687564	0.90791	-0.158396	-0.808247	0.578256	-0.630239	-0.395367	0.111757	0.225599	0.814346	0.212099	0.63898	0.744302	0.520648	0.56879	0.973755	0.792432	1.27863
998	2909.32	47.8439	17.8215	17135.3	8201.04	14288.4	6288.27	27948.7	11644.8	6634.18	15084	7459.85	11688.1	14607.8	15447.9		15736.5	18627.5	22377.5	16861.5	26087.7	19765.2	24109.2	27929.5		23248.4	18814.2		13.4913	-0.489697	0.311266	-0.87284	1.2792	0.0161049	-0.795586	0.389439	-0.626358	0.0214703	0.343164	0.423833		0.450537	0.693859	0.958474	0.550159	1.17979	0.779386	1.06601	1.27821
1000	1780.75	66.0644	17.8319	72525.5	8842.23	67754.6	39401.4		12490.7	114499	160139	128726	9415.92	38919.3	25647.3		46115.2	23011.8	80092.6	37555.9	92641.8	27991.5	168504	132590		114385	85682.4	52982.2	15.2196	-2.10943	0.828407	0.0463343		-1.61106	1.58536	2.06934	1.75432	-2.01874	0.0285734	-0.573105		0.27333	-0.729535	1.06976	-0.0228707	1.27975	-0.44692	2.1428	1.79699
1012	2850.29	39.1737	17.9473	70830.4	63193.5	69772.2	85713.3	42564.4	99269.3	72409.4	60573	112619	52164.2	76598.6	36499.9	93988.4	79129.3	50791	74370.9	107466	48828.7	100706	70756.6	80432	83818	85108.9	70864.9	57071.4	16.0654	-0.117884	0.0249926	0.321859	-0.688014	0.533688	0.078516	-0.178985	0.715717	-0.394601	0.159658	-0.909769	0.454823	0.206551	-0.433086	0.117079	0.64815	-0.48993	0.554421	0.045205	0.230109
1019	2128.95	39.3104	17.9628	20429.6	69316.9	71605.2	43946.5	42615.7	74660.8	43204.2	108611	13979	6092.71	62230.6	78449.3	19577.5	10723.6	12264.7	42296.7	32202	16599.2	43062.3	23018	10046.4	51475.1	35798.6	23984.7	73174.3	15.3427	0.738205	0.785063	0.0807477	0.0363827	0.845349	0.0561705	1.3861	-1.57175	-2.76984	0.582623	0.916758	-1.08581	-1.95421	-1.76049	0.0255445	-0.367851	-1.32388	0.0514227	-0.852239	-2.04832
1020	2258.07	43.055	17.983	2271.8	3450.02	2370.62	6720.18	4622.52	7571.51	3284.99	2146.17	7557.28	3565.58	2796.11	3414.53	3794.43	3082.32	2933.75	3783.9	5834.44	3336.05	4782.65	3583.57	5409.63	2059.7	6909.85	6472.87	2155.8	11.9373	-0.184918	-0.726256	0.776978	0.237155	0.949058	-0.255632	-0.869757	0.946344	-0.137388	-0.488104	-0.199838	-0.0476416	-0.347507	-0.418776	-0.0516484	0.573071	-0.233383	0.286286	-0.130126	0.464006
1024	3474.62	63.6162	18.0007	3720.99		6081.38		6066.31	4120.65	1978.13	2542.09	4504.35	2987.85	2291.34	2784.62		2629.59	4503.85	3075.74		3808.49	2976.21	2254.87	4659.58	3467.27	2806.74	6112.83	3052.73	11.7438		0.826362		0.822781	0.264833	-0.793901	-0.432024	0.393283	-0.198928	-0.581846	-0.300559		-0.3832	0.393122	-0.157104		0.151183	-0.204561	-0.604992	0.442161
1026	2187.03	45.5755	18.0034	1589.75	1337.19	1260.59	1480.15	1879.31	2851.72	1143.61	1102.49	1977.79	1163.8		1535.26			922.683	1611.86	1903	1433.73		1694.02	1722.4	1156.17	2291.45	2262.91	930.363	10.5555	-0.170458	-0.255564	-0.0239194	0.320539	0.922168	-0.396076	-0.448907	0.394226	-0.370823		0.0288147			-0.705759	0.0990577	0.338607	-0.0698943		0.170781	0.194752
1027	5448.37	54.5557	18.0039	3925.25		379	396		426	380	396	380	411		419	416	2175.69	3109.41	3738.98	8905.67	2666.91	5713.54	2412.26				3383.31	13497.4	8.64371		-0.0776603	-0.0143577		0.0909953	-0.0738587	-0.0143577	-0.0738587	0.0392803		0.0670921	0.0567254	2.44354	2.95871	3.22472	4.47679	2.73724	3.83646	2.59245
1029	2585.21	49.0036	18.0079	2721.7	2506.85	2087.26	3659.93	3576.07	4581.18		1733.6	4903.05	1915.99	2516.49	2259.3	3195.9	2569.77	1844.46	2055.78	3284.04	2166.5	1960.22	2280.63	4478.41			4242.46	994.727	11.466	-0.174347	-0.438614	0.371594	0.338151	0.695496		-0.706453	0.793457	-0.562134	-0.168807	-0.324343	0.176001	-0.138582	-0.617023	-0.460537	0.215251	-0.384855	-0.529208	-0.310793	0.662764
1030	2850.29	46.4124	18.0157	84110.3	79782.8	103941	108119	106488	161359	43480.8	70982.4	64514.6	63130.4	91611.7	95141.8		51861.1	58087.4	95274	66803.2	66692	67314.8	91213.6	144653	102424	121639	103956	38108.1	16.3763	-0.092519	0.289097	0.345952	0.324029	0.923605	-0.968218	-0.261134	-0.39897	-0.430261	0.106936	0.161484		-0.713944	-0.550372	0.163486	-0.34868	-0.351082	-0.337672	0.100652	0.765932
1032	5710.47	59.7644	18.0242	34667.7	131460	105746	15093	32423.2	140309	62734.3	150109	49334	324482	59004.1	43244.1	5369.66	61034.1	273479	169154	74416.3	10388	218910	159380	57644.3	220066	326087	32315	175798	15.8608	1.1435	0.829478	-1.97916	-0.87602	1.23748	0.0762059	1.33489	-0.270466	2.44702	-0.0122327	-0.460546	-3.47014	0.0365685	2.20031	1.50722	0.32257	-2.51813	1.87922	1.42135	-0.0458693
1040	2307.03	41.8044	18.0721	3505.55	2899.84	1722.93		4942.3	5840.27	679.189		8495.78		2163.58	2076.84	1939.8	2256.61	2521.76	3155.01	4389.55	3593.48	4397.16	7007.84	4750.6	3112.58	5807.3	13048.4	1971.9	11.3907	0.111039	-0.640071		0.880248	1.1211	-1.98305		1.66181		-0.311514	-0.370543	-0.469024	-0.250774	-0.0905032	0.232712	0.70914	0.420449	0.71164	1.38404	0.823176
1043	2937.33	47.2064	18.0869	41190.9	33410.2	55638.7	46394	31207.3	75166	38511.7	18979.4	50689.1	29127.4	38619.8	38590.6		39110.7	33313.5	58280.5	45863.5	41547.3	48513.4	63300.5	85031.2	43761.5	55796	50157	34038.9	15.2544	-0.226408	0.509392	0.247243	-0.32481	0.943385	-0.0213991	-1.04226	0.37498	-0.424319	-0.0173568	-0.0184448		0.000868557	-0.23059	0.576318	0.23065	0.0880581	0.311686	0.69552	1.1213
1048	3055.4	48.7032	18.117	17956.3	50418.3	41288.5	63952.4	62790.6	50738.1	10078.5	53651.4	32793.8	3612.59	57633.3	62433.1		5008.18	6900.66	29181.7	35339.3	11277	11694.7	27038.4	22206.5	32227.2	14906.9	23535	18859.7	15.0967	0.524953	0.236746	0.868005	0.841554	0.534077	-1.79772	0.614621	-0.0955728	-3.27789	0.717908	0.833316		-2.80664	-2.34419	-0.263932	0.0122798	-1.63561	-1.58314	-0.373982	-0.658011
1051	3142.44	62.2122	18.1232	21069.3	7235.12	9014.48	3368.42	45709.7	9177.56	9448.42	31216.5	25638.5	214582	5332.5	5289.14	3327.65	219069		22004.1	36792	13969.9	9004.5	18899.3	26558.9	28779.8	10771.1	17232.4	2349.73	13.6053	-0.784497	-0.467269	-1.88744	1.87491	-0.441403	-0.39944	1.32472	1.04073	4.10587	-1.2247	-1.23648	-1.90501	4.13573		0.820184	1.56181	0.164741	-0.468868	0.60075	1.09161
1052	3247.47	58.4838	18.1288	70654.7	393	395		407	429	381		417	398	428	381	381	97834.3	87968.2	2479.44	7515.67	7897.56	128295		28012.6	233706	134160		137782	8.64607	-0.0276895	-0.0203661		0.02281	0.0987588	-0.0724278		0.0578286	-0.00945037	0.095392	-0.0724278	-0.0724278	7.93198	7.77862	2.62972	4.22961	4.30112	8.32303		6.12771
1054	3903.69	47.1487	18.1546	11788.8	83249.3	78594.2	92996.3	98877	86171.4	21961.5	116198	41324.3	3553.04	109587	115048	15085.7		18557.8	52838.1	49878.9	10133.5	20775	31911.6	41831.2	72930.8	21288	15330.8	24053.2	15.6594	0.685702	0.602687	0.845436	0.933898	0.735473	-1.23676	1.16678	-0.324748	-3.86461	1.08227	1.15243	-1.77855		-1.47971	0.0298419	-0.0533063	-2.35261	-1.31689	-0.697656	-0.307158
1056	3318.5	41.9029	18.1628	30628.2	93887.9	96192.8	100426		83228.5	4898.56	29424.1	51324.1	85700.2	89360.2	82281			104426	20744.5	61163.6	19819.6	5412.13	36236.3	61674.6		8909.59		203139	15.7946	0.724084	0.759073	0.821199		0.550222	-3.53642	-0.949857	-0.147219	0.592443	0.652776	0.533704			0.877556	-1.45413	0.105818	-1.51993	-3.39259	-0.649421	0.117821
1057	2937.32	37.0434	18.1635	21311.7	12193	19474.2	19922.6	19252.5	25636	14201.2	32588.5	18380.3	9430.54	14124	15103.9	20591.7	11973.9	11153.7	21538.1	18315.4	14628.5	17609.2		27899.7	16496.3	20011.8	16260.2		14.0947	-0.520976	0.154539	0.187379	0.138022	0.551146	-0.301017	0.897337	0.0711325	-0.891613	-0.308877	-0.212107	0.235034	-0.547133	-0.649505	0.299866	0.0660295	-0.258247	0.00930031		0.673224
1058	3409.52	43.3016	18.1703	4888.3	9371.73	9674.25	6063.4	7804.82	9438.68	2155.65	8460.23	3575.93		7423.82	9158.09			662.811	5351.72	5104.16	1740.34	2482.05	3966.06	2929.3		2052.52		2873.01	12.7078	0.486326	0.532161	-0.141863	0.222376	0.496596	-1.63386	0.338708	-0.903669		0.150172	0.453057			-3.33532	-0.321987	-0.390317	-1.94262	-1.43045	-0.754284	-1.19143
1065	2375.09	47.5101	18.2416	4328.98	12139.2	4384.02	7564.97		5514.76	1285.47	9714.61	3588.25		18676.3	12062.4			637.457	9308.26	5945.33		4077.3	5823.18	6277.83		2892.14	1957.46	5714.25	12.6789	0.888512	-0.580834	0.206244		-0.24979	-2.3508	0.567067	-0.869808		1.51005	0.879357			-3.36269	0.505422	-0.141333		-0.685477	-0.171282	-0.062824
1066	4358.08	64.4277	18.2457	136467	91187.7	116486	316906		178357	166407	163098	134497	34824.2	295418	175667	3709.25	61648.7	23940	58233	222150	158188	26189.2	211169	197061		97210.9	283218	15980.8	16.6601	-0.183539	0.169705	1.61361		0.784321	0.684265	0.655291	0.377121	-1.57229	1.51231	0.762391	-4.80318	-0.748308	-2.11296	-0.830542	1.10108	0.611193	-1.98341	1.02795	0.928195
1068	3458.62	63.8169	18.2518	26650.2	13093.7	44794	16117.5	39500.2	31229.5	16132.5	17521.2	36085.2	19671.8	15078	22673.2	20899.4	20463.2	42724.1	24008.8	48521.4	26394.3	26820.7	18130.5	28311	21873.9	26443.8		22633	14.4568	-0.780213	0.994215	-0.480463	0.812769	0.473817	-0.479118	-0.35999	0.682318	-0.192963	-0.576643	0.0118998	-0.105627	-0.136061	0.92596	0.0944695	1.10953	0.231136	0.254259	-0.310669	0.332274
1069	1952.91	71.9167	18.2525	3716.81	6560.83	5494.76	6641.66	6087.78	6300.8	2146.14	8345.57	2503.04		5969.21	5357.71				3524.07	4416.43	834.976	980.109	2512.41	2553.84	4464.14	1112.14	1395.96	2232.7	12.3308	0.348826	0.0930049	0.36649	0.240864	0.290482	-1.26331	0.695958	-1.04137		0.212488	0.0565647				-0.547812	-0.222171	-2.62525	-2.39404	-1.03598	-1.01238
1072	3247.46	64.4654	18.263	16887.2	12337.8	29766.3	6673.78	19463.7	25606.5	22969.6	12635	4430.44	58430.3	14914.7	11047.8	7395.78	382	425	424	415	397	408	408	389	378	423	436	421	13.8548	-0.264027	1.00657	-1.15053	0.39368	0.789402	0.632618	-0.229684	-1.74159	1.97961	0.00962336	-0.423346	-1.00233	-5.27739	-5.1235	-5.1269	-5.15785	-5.22182	-5.18239	-5.18239	-5.25119
1076	3231.47	44.1901	18.2703	21732.1	32530.1	22414.4	51396.1	1620.39	28224.8	1452.69		26939.9		31741.6	25556.6		403	430	386	411	392	407		437	415		409		13.9284	1.06113	0.523777	1.72101	-3.26624	0.856315	-3.42385		0.789094		1.02572	0.713049		-5.27373	-5.18017	-5.33591	-5.24537	-5.31365	-5.25948		-5.15687
1081	3124.43	50.8582	18.2843	22519.6	40533.6	28076.8	35041.8	30953.2	36395.5	15506.4	56456.1	17472	5542.16	29536.1	46135.6		6961.02	9993.77	27468.5	25789.6	10326.3	14336.7	18756.3	14166	25465.6	11208.7	15407.5	20014.9	14.7117	0.595179	0.0654373	0.385137	0.206148	0.439819	-0.791073	1.07319	-0.618895	-2.27542	0.138539	0.781941		-1.94657	-1.42484	0.033839	-0.0571509	-1.37761	-0.904231	-0.516568	-0.921505
1084	3143.04	51.6957	18.2892	20957.9	35813.6	30264.2	32894.2	35041.1	35613	14324.8	36896.5	21307.8	5647.67	30957.2	36081.5		6338.22	7809.76	21783	25714.6	11638.6	11869	19462.1	19782.2	22828.5	11517.7	17868		14.6466	0.481595	0.238698	0.358918	0.450137	0.473491	-0.840399	0.524572	-0.267534	-2.18319	0.271361	0.492345		-2.01676	-1.71556	-0.235712	0.00367192	-1.14	-1.11172	-0.398246	-0.37471
1086	3592.47	60.9397	18.2921	11752.7	13929.4	29272.7	8217	13012	22728.8	15881.3	10851.4	2518.72		18067.9	13146.7	11022.1			8337.62	12087.8	11210.5	1732.62	5283.31	22036.7	4360.84	2005.5	7187.75	4600.82	13.6053	0.160561	1.23199	-0.600885	0.0622764	0.866956	0.349762	-0.199686	-2.30681		0.535859	0.0771373	-0.177166			-0.57986	-0.0440173	-0.152721	-2.84654	-1.23805	0.822342
1087	2126.97	45.1434	18.2937	22812.4	40995.9	33603.5	36461.3	38108.9	38832.3	11934.6	46798.3	16573.8	3266.79	36642.6	47146.7		3360.29	4742.9	21554	26685.7	7537.92	7848.05	19854.1	17085.7	22109.1	9261.75	14293.6	13260.8	14.6736	0.649573	0.362705	0.480459	0.544221	0.571349	-1.13076	0.84055	-0.657	-2.99996	0.487615	0.851251		-2.95925	-2.46207	-0.277953	0.0301576	-1.79367	-1.7355	-0.396468	-0.613117
1091	3513.52	60.6765	18.2971	9821.74	8846.37	24613.9	5464.91	7508.9	16291.2	24263	5045.95	3500.9		11220	8021.46		1793.33		5815.02	7218.85	12684.7	1659.83	2699.36	25404.5	3614.12	2105.29	4634.99	3763.25	13.2045	-0.0935862	1.38273	-0.788474	-0.330069	0.787351	1.36201	-0.903544	-1.43095		0.249333	-0.234806		-2.39603		-0.698888	-0.386903	0.426345	-2.50764	-1.80605	1.42834
1094	2950.36	48.5525	18.299	4401.85	8427.53	3754.08	7087.84	4589.11	5612.24	2314.95	11022.9	4263.57		3697.77	10817.7			1140.9	3421.89	5500.66		1065.2	3289.79	1692.64	4472.85	1817.42	2772.42	3016.78	12.4241	0.616793	-0.549856	0.367031	-0.260103	0.0302599	-1.24733	1.00412	-0.366254		-0.57166	0.977006			-2.26814	-0.68352	0.00128926		-2.36719	-0.740322	-1.69904
1095	1764.83	35.7862	18.302	8678.47	13568.4	13711.7	13890.1		15685.8	2816.62	14918.3	5694.84		14879	16727.5		1026.27	1213.34	8218.71	8435.24	1646.81	3038.75	6089.3	5472.64		3341.22		5782.79	13.429	0.298973	0.314126	0.332778		0.50818	-1.96925	0.435806	-0.953554		0.432001	0.600937		-3.4258	-3.18422	-0.424297	-0.38678	-2.74353	-1.85973	-0.856933	-1.01097
1098	2039.93	42.757	18.3067	12796.9	18632.8	17651.1	20304.5	21551.9	19878.9	6333.82	25264.1	9713.14		18078.3	24442.1		2060.74	2711.91	12021.1	13773.5	4503.66	4916.95	9298.96	9258.77	11927.6	5714.23	7942.92	6539.29	14.0495	0.136012	0.0579283	0.259968	0.345979	0.229405	-1.42069	0.575254	-0.803823		0.0924289	0.527535		-3.0406	-2.64445	-0.496263	-0.299939	-1.91266	-1.786	-0.866692	-0.872941
1099	1851.86	37.5183	18.307	25208.7	34594.3	42223.8	39673.8	34852.6	46734.6	11041.4	45987.9	19465.5	3573.93	47126.4	48328.7		4385.38	7274.62	25729.8	25155.6	7786.68	12584.6	20385.4	21756.7		14165.1	18731	16239.1	14.7616	0.31666	0.604182	0.514312	0.327391	0.750617	-1.33095	0.727378	-0.512957	-2.95829	0.76266	0.799004		-2.6631	-1.93293	-0.110434	-0.142994	-1.8348	-1.14222	-0.446338	-0.352419
1101	3213.48	61.0326	18.3116	29990.3	88679.8	39442	46842.6	57248.1	38809.9		2754.74	46219.5		4458.06	5914.4		155393	124918	1159.13		12786.9	196666	3316.49	13942.8	6502.68		16713.8	808.321	14.4272	2.00915	0.840278	1.08837	1.37777	0.81697		-2.99946	1.06905		-2.30497	-1.89715		2.8184	2.50346	-4.24834		-0.784789	3.15822	-2.73172	-0.65993
1121	2198	48.671	18.4096	39115.5	106283	101887	132583	161434	99605.5	6983.68	44798.2	57661.8	977.843	102651	103617		2040.8		26379	89858.7	29525	3428.33	59200.9	73731.4		9789.51	46229	2018.71	15.5939	1.10362	1.04268	1.42261	1.70665	1.01001	-2.82416	-0.142776	0.2214	-5.66047	1.05345	1.06697		-4.59901		-0.906827	0.861442	-0.744279	-3.85064	0.259403	0.576064
1122	3160.44	45.393	18.4116	11779	35645.1	29265.6	49299.6		35419.9	6559.69	32890.3	26775.3	3359.77	41872.5	43058.1		1578.69	4394.29	19930.7	29563.1	6606.53	9896.44	22334.1	11645.4		14098	989.128	11073.2	14.5515	0.569899	0.285405	1.03777		0.560756	-1.8721	0.453861	0.157098	-2.83737	0.802199	0.842483		-3.927	-2.4501	-0.268813	0.299995	-1.86184	-1.27882	-0.104554	-1.04404
1126	5973.58	60.8378	18.4428	64463.7	116613	65138.2	16216.3	37546.9	66838	31606.5	43748.6	54667.1	293596	40045	38300.1		76240.5	190706	139404	86011.2	8921.52	149105	127191	41936.2	95775.5	227416	35090	78457.2	15.7103	1.12104	0.280883	-1.72518	-0.513927	0.318048	-0.7624	-0.293384	0.0280519	2.45314	-0.420997	-0.485272		0.507937	1.83065	1.37858	0.681905	-2.58726	1.47563	1.24631	-0.354425
1128	1922.89	40.1511	18.4466	18311.3	38966.8	44914.7	53830.5	52974	46939.4	3351.57	22391.7	27488.7		51267.2	39706.4		1244.42	1007.8	14216.1	35592.4	15488.5	2119.13	24945.7	31051.3		7665.99	24817.9	1217.08	14.9463	0.303641	0.508583	0.769818	0.746678	0.572194	-3.2357	-0.49564	-0.199769		0.699429	0.330764		-4.66506	-4.96933	-1.15108	0.172965	-1.02741	-3.89706	-0.339814	-0.0239519
1153	2952.38	50.0976	18.551	28599.9	61791.2	51995.4	76776.4	919.969	56641.9	4680.62	22201.6	32994.2		55707.4	60853.6		1208.06		12389.3	49246.1	14804	2591.75	32334.1	39090.9		5043.49	23973	1631.69	14.6744	1.24071	0.991692	1.55397	-4.82896	1.11518	-2.48192	-0.236027	0.335523		1.09118	1.21865		-4.43592		-1.0776	0.913318	-0.820709	-3.33469	0.306367	0.580142
1158	2299.06	51.592	18.5699	26256	44066.4	38357.5	64813.8	71205.1	41136.7	2555.88	15315.2	25453.7		42646.4	45215.2				10296.5	35901.6	10442		20399.7	27173.3	9546.81	3605.1	17016.6	750.643	14.8789	0.548492	0.348324	1.10512	1.24079	0.44924	-3.5593	-0.976218	-0.243308		0.501236	0.58562				-1.54903	0.252861	-1.52879		-0.562637	-0.148997
1170	3106.42	51.5659	18.6082	8676.8	23242.1	12903.5	20348.5	20763.1	19224.3	8224.77	29148.7	13396.6	2588.78	14502	24502.5			4832.54	12450.1	16739.4	4951.04	6389.16	10166	6809.95	7296.69	4488.86	9787.29	9461.61	13.8486	0.655901	-0.19308	0.464083	0.493182	0.38209	-0.842795	0.982591	-0.138976	-2.5105	-0.0245857	0.732089			-1.60999	-0.24469	0.182409	-1.57504	-1.20714	-0.53709	-1.11513
1180	2881.34	46.5844	18.6719	12426.8	33817.7	32263.4	45029.3	41121.8	37390.8	7376.77	35920.5	16227.8	2159.4	37359.9	44123.9		2471.25	4181.5	16882.2	20255.3	6464.8	8497.01	15089.7	14452.2	21967.2	7329.18	13557.9	13660.4	14.5147	0.530758	0.462878	0.943844	0.812883	0.675663	-1.66596	0.617787	-0.528554	-3.43831	0.674473	0.91454		-3.24371	-2.48493	-0.471514	-0.208717	-1.85634	-1.46199	-0.633454	-0.695728
1206	3974.73	48.358	18.815	22172	173834	132438	195167	230627	155567	6774.46	80547.1	92612.5		202235	170468	19363.9	2075.99	4623.38	49855.7	138928	47331.4	8575.96	67383.9	118032	67462.4	24219.5	60906.1	11267.2	16.5298	0.877597	0.485206	1.0446	1.28545	0.717422	-3.80386	-0.232209	-0.0308348		1.09592	0.849389	-2.28867	-5.51017	-4.35502	-0.924283	0.554221	-0.999245	-3.46367	-0.489639	0.319069
1209	3376.53	48.2759	18.8364	1418.05	418		398		436		397	412	430	385	406	420	1493.07		520.551	4332.43	2954.23	800.696	573.256	1881.69		1483.49	939.736		8.68313	0.0242311		-0.0465035		0.0850562		-0.0501329	0.00337245	0.0650648	-0.0944134	-0.0177922	0.0311174	1.86094		0.340767	3.39783	2.84544	0.961983	0.479909	2.19468
1210	5350.37	54.6048	18.8433	30726.7	69125.6	38632.4		18419.7	35960.9	43325.5	31526.2	47056.1	66448.4	125356	156650	9161.82	42564.9	91319.4	123594	116571	14196.5	64321.2	149980	57078.9	42427.4	75829.9	45982.1	82694.5	15.4419	0.635018	-0.204391		-1.27296	-0.307774	-0.0389861	-0.497651	0.0801788	0.578033	1.49375	1.81527	-2.2805	-0.0645388	1.03672	1.47334	1.38894	-1.64866	0.531093	1.7525	0.358757
1214	3142.44	48.0017	18.8535	28393.8	48197.9	35206.4	38689.8	46695.3	42453.9		1594.44	133023	2427.89	56923.3	51057.5		407		395	436	387	380		414	409	402	391	417	14.7127	0.844013	0.39088	0.526997	0.798319	0.66094		-4.07384	2.30864	-3.46718	1.08406	0.927165		-6.04379		-6.08696	-5.94449	-6.11648	-6.14281		-6.01918
1224	3304.49	43.7729	18.8861	18135.7	43328	67196.4	66215.5	70137.2	54014.6	15393.1	60658.3	21781.5	2739.21	58181	91869.1		4242.29	9991.96	25806.5	39376	11041.7	11500.9	25683	20271.4	5671.33	9637.9	12893.8	18226.9	15.2016	0.201441	0.834525	0.813311	0.896322	0.519493	-1.29157	0.686847	-0.790754	-3.78202	0.62669	1.28572		-3.15094	-1.91502	-0.546126	0.0634604	-1.77089	-1.71211	-0.553042	-0.894409
1229	3785.87	49.9727	18.9448	39544.2	15108.3	7650.91	1971.56	2997.36	22043	98495.1	89589.5		121029	5165.99	2575.42		133752	143194	140974	20944.2	2238.82	162705	19734.9	6536.01		120541	6067.34	208249	13.7296	0.153424	-0.828216	-2.78451	-2.18016	0.698399	2.85813	2.72141		3.15536	-1.3948	-2.39904		3.29957	3.39798	3.37544	0.62463	-2.60111	3.58227	0.53883	-1.05544
1240	4290.95	48.7448	19.0145	5856.38		6663.03	3790.81	8358.47	5986.92	4632.28	3597.53	7327.69	2881.29	3433.87	6240.98	4625.77	3269.98	10344.2	3556.66	16093.2	8128.96	5131.22	3428.09	6392.48	3887.92	7352.21	6877.1	3729.81	12.2743		0.427648	-0.386025	0.754708	0.273283	-0.0968097	-0.461523	0.564828	-0.781815	-0.528697	0.333241	-0.0988382	-0.59925	1.06222	-0.47801	1.69984	0.71454	0.0507705	-0.531126	0.367844
1241	3025.53	45.0889	19.0146	58751.5	26395.4	1183.18		1047.64	5555		174301	6670.3	34283	10116.2	5559.94		240782	276545	265145	45399.8		43966.5	36426.1	13083.4	24196.2	227335		428298	13.1438	1.5442	-2.93534		-3.11086	-0.704223		4.26742	-0.44026	1.92141	0.160592	-0.702942		4.73357	4.93336	4.87263	2.3266		2.28032	2.00889	0.531655
1245	3793.91	52.3958	19.045	108397	41331	7432.17	4192.98		57781.2	172297	169474	12087.4	218293	7424.86			232580	268944	266277	57915.4	8032.55	277885	51051.3	19271.1		209435	19791.7	378576	14.9963	0.338592	-2.13678	-2.96258		0.821968	2.39819	2.37436	-1.43513	2.73956	-2.13819			2.83103	3.04061	3.02623	0.825317	-2.0247	3.08778	0.643317	-0.762193
1251	3040.41	51.3907	19.0613	38883.7	161780	11726.7	17689.3	188227	11524.9		4226.69	4793.3	2748.62	10831.5	13630.2			3259.72	2340.28	11014.8	3498.99	8550.32	4795.9	7042.75			3719.95	6335.33	13.878	3.42563	-0.360532	0.232544	3.64407	-0.385572		-1.83273	-1.65124	-2.45355	-0.475097	-0.143522			-2.20751	-2.68558	-0.450892	-2.10532	-0.816279	-1.65046	-1.09612
1254	2420.11	44.8266	19.0845	19973	22848.1	14376.4	49015.2	25187.6	39208.7	24132.2	37121.9	5783.31	5534.84	37053.1	29902.1	6513.33	3445.91	15270.9	23801.8	19394	5574.86	30983.1	12258.7	9818.02	58108.5	20189.3	11633	53686.9	14.2614	0.218407	-0.449962	1.31956	0.359044	0.997507	0.297293	0.918603	-1.7637	-1.82705	0.915926	0.606578	-1.5922	-2.51071	-0.362883	0.2774	-0.018058	-1.81666	0.657815	-0.67986	-1.00016
1259	6664.03	56.1746	19.1864	139781	73192	48548.8	6733.27		110364	339413	225293		108313	161884		83359.2	416		396	427	396	417	431			403	397	406	16.414	-0.254622	-0.846871	-3.69693		0.337892	1.95866	1.36742		0.310825	0.890581		-0.0669651	-7.71358		-7.78466	-7.67593	-7.78466	-7.71012	-7.66248
1271	3327.56	44.9271	19.2838	20668.7	40240.9	30308.9	64508.1	7096.05	35037.1		29117.4	14982.4		30693.3	39957.4			2419.44	16084.2	21024.8		6467.08	13985.2	12462.9	3777.16	8418.29	5709.9	9988.23	14.7714	0.524954	0.116032	1.20577	-1.97862	0.325174		0.0581703	-0.900441		0.134212	0.514752			-3.53097	-0.798064	-0.411617		-2.11252	-0.999813	-1.16607
1274	3248.46	41.7145	19.325	31673.1	84161.5	6899.53	167111		7863.03	29465.1	84637.6	99417.2		94294.7	301412		427		402	402	396	379		425	428		405	403	15.772	0.588909	-3.01968	1.57848		-2.83109	-0.925245	0.597047	0.829244		0.752926	2.42941		-7.03387		-7.12091	-7.12091	-7.14261	-7.20591		-7.04064
1279	2356.19	36.3047	19.3648	8191.82	2127.31	6430.09	1943			17712.8	4057.15	1751.57	16572.1	2661.01	1625.91		2825.46	11255.1	15896.6	9053.52	12131.3	14996.9	13191.6	3977.79		5052.12		3913.71	11.9516	-0.896738	0.699072	-1.02748			2.16096	0.0346993	-1.17712	2.06492	-0.573791	-1.28452		-0.487281	1.50674	2.00488	1.19271	1.61489	1.92083	1.73578	0.00620248
1282	3199.46	52.8207	19.3933	6367.55	16895.4	20308	27758.8	29793.4	14010	3678.88	29614.2	10538.5		20762.4	47116.5			2832.34	8592.17	8334.44	3140.32	4007.58	9547.91	5892.74	9239.41	2371.09		6847.74	14.168	-0.123629	0.141788	0.592689	0.694734	-0.393799	-2.32292	0.686033	-0.804584		0.173714	1.35597			-2.70019	-1.09916	-1.1431	-2.55127	-2.19945	-0.947001	-1.64325
1283	3126.44	48.1076	19.3939	19318.2	56813.7	53897.3	71234.2	89623.6	57500.4	1315.58	21589.1	44506		59170.6	71125.1		414	384	403	426		403	377	400	419	421		411	15.2067	0.587259	0.511234	0.913591	1.2449	0.604593	-4.8452	-0.808674	0.23502		0.645902	0.91138		-6.5132	-6.62173	-6.55206	-6.47198		-6.55206	-6.64827	-6.56283
1285	3585.6	47.2657	19.4189	14169.3	48637.4	44987.9	51104.6	49988.6	40571.6	7332.39	45133.3	16674.6		47295	50614.7	1915.95	3060.03		24398.9	37999.5	10615.6	10421.3	21047.4	17455	36001.8	12434.1	13191.4	10208.1	14.7249	0.844912	0.732382	0.916297	0.884443	0.583314	-1.8848	0.737038	-0.699501		0.804533	0.902402	-3.82102	-3.14554		-0.150336	0.488824	-1.35097	-1.37761	-0.363514	-0.633512
1289	3690.63	48.8177	19.4574	28895.5	52444.3	56399.3	59640.4	49415.8	43744.3	14331.9	50617.3	16387.9		45498	44835.1	2398.63	3600.73	3635.5	24034.3	38443	14846.4	13019.3	20707.8	21022.4	38525.7	14047.1	14319.6	12836.2	14.9022	0.776327	0.881219	0.961834	0.690515	0.514638	-1.09522	0.725174	-0.901825		0.571345	0.550172	-3.67417	-3.0881	-3.07423	-0.349363	0.328264	-1.04435	-1.23381	-0.564282	-0.542533
1290	3375.51	44.3789	19.4595	10191.8	72893.1	80902.4	109492	136214	63898.6	4130.61	23614.8	34201.5		98344.4	117421				14750.7	81326	24885.4		37635.6	45934.1	3858.05	3965.89	27984.1	743.956	15.7245	0.428987	0.579388	1.01596	1.33101	0.238991	-3.71237	-1.19711	-0.662734		0.861048	1.11683				-1.87601	0.586922	-1.1215		-0.524698	-0.237228
1299	2594.17	50.786	19.516	42507.5	96225.2	156096	120803	191523	122959	47351.5	202707	85756.3	12364.1	198605	164926	87935	33761.2	18541.5	80475.7	22218.8	27572.5	49631.9	67237	21516.9	114831	52408.7	54717.9	77655.6	16.6367	-0.0825897	0.615359	0.245576	0.910441	0.271096	-1.1056	0.992323	-0.248761	-3.04285	0.962827	0.694741	-0.212566	-1.59364	-2.45825	-0.340451	-2.19722	-1.88577	-1.03774	-0.59975	-2.24354
1300	3319.49	42.9486	19.5291	42099.8	85558.7	239101	91818.3		200667	27674	61617.7	101432	2168.81	224927	278018		7020.84		47944.4	145269	91675.7	14850.3	101957	117817		35302.5		5785.3	16.2597	0.124938	1.60758	0.226806		1.35475	-1.50344	-0.348631	0.370465	-5.177	1.51941	1.82513		-3.48226		-0.710614	0.888674	0.224564	-2.40148	0.377908	0.586501
1301	5643.43	56.4264	19.5361	5302.02	406	405	435		426		388	401	389		417	432	9207.08	41785.1	15288.9			24516.1	6350.65		9207.05	36356.1	2360.39	20584.2	8.68183	-0.0164956	-0.0200534	0.08304		0.0528781		-0.0819187	-0.0343731	-0.0782052		0.022072	0.0730559	4.4867	6.66887	5.21836			5.89961	3.95086
1304	3445.48	46.3159	19.5683	3042.86	1562.64	4540.98	2755.66			2364.88	1257.32	2682.23	2601.31	3770.03	2872.94		3006.08	3236.18	3358.48		4192.23	2897.27	3548.28	4401.39		3040.87		2364.78	11.3104	-0.700598	0.838415	0.117808			-0.102821	-1.01423	0.0788452	0.0346525	0.569988	0.177942		0.243297	0.349705	0.40322		0.723132	0.190106	0.48253	0.793373
1311	3214.47	54.5039	19.6303	66288.4	179672	121665	186957	90121.1	108778	5333.66	23990.1			137250	77194.1			434	432		385	386	381	425	413		428	402	16.1427	1.31231	0.749867	1.36966	0.316886	0.588332	-3.76178	-1.59254			0.923755	0.0935107			-7.38114	-7.3878		-7.55398	-7.55023	-7.56904	-7.41137
1318	3922.75	50.3592	19.7037	6831.73	6705.62	11973.1		7631.8	11073.3	1886.2		7590.88	8269.88	11257.7	3963.08			7063.64	7496.46	2676.97	2617.74	3963.5	14341.9	8313.55	7370.12	8761.81	5231.59	6725.7	12.7541	-0.042988	0.793372		0.143666	0.680661	-1.87288		0.135909	0.259508	0.704486	-0.801736			0.032054	0.117851	-1.36776	-1.40004	-0.801585	1.05381	0.267106
1319	3398.47	45.5367	19.7497	3569.67	8852.57	10998.1	7913.59	10493.1	12719.6	1717.39	10134	5680.28	1016.5	13062.1	9060.46		1910.62	1541.13	7802.98	10084		3419.1	1848.54	3987.42		1130.37		1475.37	12.7101	0.401752	0.714832	0.239987	0.647029	0.924641	-1.96413	0.596794	-0.238383	-2.72074	0.962971	0.43524		-1.81031	-2.12036	0.21968	0.589649		-0.970726	-1.85796	-0.748888
1324	2104.03	37.6051	19.8205	10287.1	2128.34	3778.94	2139.32	2123.92	3415.99	19658.5	905.508	7901.1	11724.7	2475.65	2256.98	1403.74	4332.61	28086.1	21720.4	10937.5	45710.6	10992.4	11923.9	8114.88		2124.48	1780.69	2054.66	11.6844	-0.628837	0.199415	-0.621412	-0.631835	0.0537367	2.57851	-1.86177	1.26349	1.83291	-0.410757	-0.544172	-1.22929	0.396669	3.09322	2.72242	1.73264	3.79589	1.73987	1.85722	1.302
1326	3488.49	46.0632	19.8347	6904.65	4541.08	8702.71	6967.67		8564.11	4062.46	5717.25	9342.45	4581.03	8192.48	6500.15		5030.47	4885.96	6266.87	5952.05	6549.64	4445.35	7620.21	13330.2		5894.63		5271.22	12.6553	-0.506504	0.431924	0.111136		0.408764	-0.667188	-0.17422	0.534261	-0.493869	0.344761	0.0109333		-0.358848	-0.400896	-0.0417955	-0.116154	0.0218767	-0.537243	0.240291	1.04709
1336	3440.49	45.9483	19.9142	23959.1	18443.6	37406.6	25213.8	5521.01	36283.7	15561.9	23091.4	32014.3	24202.7	32506	28333.1	2944.91	20284.9	21572.1	26366.6	22118	25237.3	19624.7	26593	41894.2		25220.3	1615.62	18390.8	14.2345	-0.0636917	0.956484	0.387404	-1.80381	0.912513	-0.308788	0.26055	0.731908	0.328358	0.753899	0.555682	-2.71051	0.0735978	0.162361	0.451906	0.198413	0.388749	0.0258653	0.464238	1.11994
1337	3143.44	53.9747	19.917	22977.6	156234	136020	136585	42631.2	158503	29674.3	175819	85158.3	4288.51	101731	63955.5		8619.47	4422.36	79689.2	34004.2	41066.2	15740.2	22750	20043	32477.3	31037.2	36257.2	46324.2	16.1222	1.13117	0.931284	0.937256	-0.742558	1.15197	-1.26525	1.30155	0.255679	-4.05592	0.512221	-0.157399		-3.0488	-4.01158	0.159916	-1.06876	-0.796518	-2.18002	-1.6486	-1.83137
1339	3422.48	44.8982	19.9319	3637.33	3696.16	4440.84	3532.62		4134.06	1947.22	2222.61	5029.6	3474.69		2605.64		2928.67	3330.35		3643.59	3096.93	3216.11	4888.42	5132.19		3408.39		2466.76	11.6911	0.160716	0.425522	0.0954277		0.322249	-0.763893	-0.573055	0.605134	0.0715725		-0.343673		-0.175063	0.0103645		0.140049	-0.0944705	-0.0399927	0.564057	0.634264
1343	1472.66	52.469	19.9654	29471.8	406	401	406		407	384		429	425	431		385	17692.8	15287.2	37579.2	23687.2		57319	13723.8	9958.93		25275		51365.6	8.67204	-0.00670734	-0.0245848	-0.00670734		-0.00315827	-0.0870808		0.0727906	0.0592758	0.0795008		-0.0833286	5.43883	5.22799	6.5256	5.85978		7.13468	5.07235	4.60973
1345	3275.46	43.5514	19.9916	12600.5	198096	167965	126266	108028	213333	69643.5	176129	129240	11618.2	265766	302591		12865.3	23332.4	99406.7	157839	49185.5	43972.7	105156	135599	1594.25	57270.8	52761.7	79079.2	16.9589	0.636921	0.398882	-0.0128076	-0.237877	0.743828	-0.871219	0.467356	0.0207719	-3.45483	1.06088	1.24809		-3.30772	-2.44887	-0.357864	0.309176	-1.37297	-1.5346	-0.27675	0.0900639
1348	5419.38	58.8335	20.01	19066.1	12130.9	17732.8		7932.49	17485	8995.89	22872.9	6246.96	27213.5	13443.3			9808.76	27319.2	35972.6	8287.39		29401.2	28999.5	6735.56	31466.8	26791.1		32663.8	13.7111	-0.144699	0.403034		-0.757541	0.382732	-0.57605	0.770252	-1.10216	1.02093	0.00349909			-0.451244	1.02653	1.42351	-0.694398		1.13249	1.11264	-0.993519
1349	2969.37	49.0453	20.0158	3107.91	12421.5	9876.66	9657.88	7209.41	11789.6		12524.2	4284.85	932.921	8692.01	14224.1		385		403	414	386	426	423		415	417	414	381	12.8873	0.71322	0.382472	0.350157	-0.07167	0.637896		0.725101	-0.822306	-3.02172	0.19814	0.908714		-4.29862		-4.2327	-4.19385	-4.29488	-4.15262	-4.16282
1350	3249.45	51.2764	20.0365	4091.25	408	420		434	387		419	420		437	380	383	950.03	8326.78	6474.73	16583.7	472.446	3056.18	5111.62	1051.12		2955.47			8.67689	-0.0044646	0.0373556		0.0846613	-0.0807002		0.0339165	0.0373556		0.0945995	-0.107034	-0.0956894	1.21494	4.34665	3.98372	5.34059	0.207116	2.90062	3.64267	1.36082
1352	2172	36.3486	20.037	4911.14	8428.56	2770.46	1371.88	1534.47		1501.03	6223.9	7830.54	8622.99	7707.62	5822.59	1437.82	5090.28	7419.49	8187.88	5719.07	2970.62	5078.93	8957.49	11213.1	1441.17	4241.29	2201.82	5348.12	11.8687	1.17236	-0.432801	-1.44678	-1.28518		-1.31697	0.73489	1.06618	1.20526	1.04336	0.638733	-1.37905	0.444818	0.988393	1.13056	0.612853	-0.332162	0.441598	1.26017	1.58418
1353	5990.59	60.9548	20.0422	42686.4	8517.5				32356.2	184379	70496.4	4198.61	76817.1	32152.1	14470.5	36295.2	262577	36545.1	6277.44	128554	61191.4	66132.8	11798	4537.05	57527.3	101664	189304	37743.6	14.8713	-1.81504				0.110497	2.62106	1.234	-2.83556	1.35788	0.101366	-1.05043	0.276233	3.13112	0.286134	-2.2553	2.10075	1.02978	1.14182	-1.345	-2.72372
1359	2357.17	37.6246	20.0866	32484.5		403	418	398	403			407	408	406	428	385	8725.03	60065.9	84125.8	12175.2		73684.5	19504.1	11796.9		11411.2		22567.8	8.66556		-0.0109288	0.0417943	-0.0289402	-0.0109288			0.00332013	0.00686049	-0.000228936	0.0759021	-0.0768502	4.42538	7.20869	7.6947	4.90609		7.50351	5.58592	4.86055
1360	3214.47	49.7347	20.0887	42084.4	8071.77	8730.41	12657.5	157297	21357.1		32430.7	145030		37651.1	204842		4073.4	3582.98	55620.5	117111	34811.6	3454.99	56473.9	156281	19440.8	18048.5	49677.3	7807.36	15.1466	-2.16793	-2.05476	-1.5189	2.11653	-0.764171		-0.161524	1.99939		0.0538058	2.49756		-3.15458	-3.33965	0.616732	1.69092	-0.059319	-3.39213	0.638698	2.10719
1366	3241.47	50.143	20.1294	16864.8	206367	137578	192522	228210	135560	7104.15	64774.2	133991		208636	211398				15386.6	143996	70139.9	738.158	73657.2	144421	10269.9	818.511	50134.9	2325.49	16.8298	0.825099	0.240133	0.72491	0.970243	0.218817	-4.03531	-0.846624	0.202015		0.840869	0.859849				-2.92037	0.305914	-0.731808	-7.30197	-0.661217	0.310161
1367	3424.47	45.8956	20.1439	6808.79	19681.5	46703.7	18763.7	35708.2	28985.8	3490.26	7012.79	10865.6		55348.2	40127.1	12851.8	377	415		419	391	422	405	434	399	411	434	433	14.2336	0.0309989	1.2777	-0.0378952	0.890415	0.589509	-2.46443	-1.45778	-0.826077		1.5227	1.05874	-0.583873	-5.67513	-5.53658		-5.52274	-5.62253	-5.51245	-5.57177	-5.472
1368	3456.49	45.7636	20.1528	6518.94		5104.16	6704.72		6232.84	3475.99	4406.02	6737.49	4764.9	5830.98	5920.22		4909.66	5130.44	5671.45		5194.98	3884.55	6884.8	8518.34		5197.02		3265.05	12.3866		-0.0691806	0.324323		0.219035	-0.623429	-0.281377	0.331358	-0.168409	0.122884	0.144796		-0.125231	-0.0617701	0.0828635		-0.0437363	-0.463105	0.362561	0.669719
1370	605.201	60.0908	20.1641	9788.97	21274.1	14124.3	44089.3	48419.5	39462.7	4078.31	35978.3	15150.4	11253.6	48405.1	69808.3	5233.38	18044.7	36681.9	53489	53908.9	12703	41466	82258.9	18367.9	67641.6	53010.4	61841.9	27366.7	14.4086	-0.0318239	-0.62274	1.01951	1.15467	0.859568	-2.41488	0.726204	-0.521566	-0.950541	1.15424	1.68248	-2.05511	-0.269346	0.754145	1.29832	1.3096	-0.775751	0.931007	1.91925	-0.243737
1383	2507.14	49.0904	20.3253	18795.7	39205.7	44422.6	60243.7	52051.6	63913.8	22302.3	79769	13039.3	5315.45	70022	54735.8	15311.7	8863.43	15874.9	40134.4	27756.4	9789.27	43923.4	17275.9	15506	73064	25903.5	13901.1	66061.6	15.0601	0.198704	0.378933	0.81845	0.607583	0.903768	-0.615168	1.22347	-1.38949	-2.6841	1.03545	0.680126	-1.15772	-1.94642	-1.10562	0.232478	-0.299538	-1.80309	0.362631	-0.983599	-1.13954
1384	3170.44	51.6635	20.3409	8460.37	147169	88716.6	82196.1	88979.2	111921	5361.4	223364	58458		82120.7	134541		1877.78		37005.8	31914.1	5359.85	3416.03	29634.8	29165.2	18848.4	8242.69	3232.54	6042.76	16.25	0.917132	0.186936	0.0768024	0.191201	0.522141	-3.86159	1.51905	-0.414866		0.0754773	0.78771		-5.37517		-1.07452	-1.28807	-3.862	-4.51188	-1.39498	-1.41802
1388	1785.77	63.5959	20.399	52657.6	48932.2	54795	56511.2	78759.4	55292.5	34696.5	82948.1	4363.24	18465.1	67208.1	50603.1		7433.69	37852.6	91417	35106.3	19817.7	107561	28221.2	32214.4	83025.3	29952		152571	15.316	0.262508	0.425767	0.47026	0.949175	0.438808	-0.233485	1.02393	-3.2248	-1.14347	0.720359	0.310949		-2.45613	-0.107882	1.16419	-0.216545	-1.04149	1.39881	-0.531497	-0.340568
1390	3346.5	43.3444	20.4284	15250.2	188475	158641	187932	119228	178416	13131.3	130399	84666.6		179231	163625			1040.4	22850.5	140255	84787.7	2654.29	76278.4	177003		11056.1	78223	1014.79	16.8442	0.679831	0.431222	0.675668	0.0191864	0.600707	-3.16346	0.148392	-0.474677		0.607281	0.475854			-6.82127	-2.36424	0.253511	-0.472616	-5.47007	-0.625196	0.589229
1393	3442.63	63.8508	20.4465	3181.13	3977.45	15327.4	4666.53	17498.5	12894	3716.92	1818.86	14094.3	2274.32	4281.08	11832.3	5634.28	5453.87	4072.84	1918.37	19296.6	14176.3	2359.03	5035.31	15100.7	8782.67	8536.32	10447.6	1554.78	12.623	-0.665364	1.28083	-0.434858	1.47195	1.03142	-0.763102	-1.79418	1.15983	-1.47177	-0.559234	0.90745	-0.162976	-0.209927	-0.631172	-1.71732	1.61306	1.1682	-1.41902	-0.325128	1.25934
1395	1559.69	55.6641	20.4526	56817.5	112714	1285.45	4627.27		1978.05	77306.3	83080.4	44049		100535	127025		33021.2	36081.5	61506.9	70531.9		69490.4	43587.5	37670.5		70551.3		85596.7	14.6462	2.13613	-4.31812	-2.47024		-3.69631	1.59212	1.69604	0.780643		1.97116	2.30858		0.364923	0.492793	1.26228	1.45981		1.43835	0.765448	0.554966
1399	3891.82	61.7033	20.491	15663.4	4616.58	21166.6	5813.53	16812.4	16198.2	18058.4	5928.92	30706.2	11089.5	6314.8	10584.1	18818.8	15473.8	42194.4	13766	60262	44476.5	10843.7	13945.1	32923.4	8683.1	10710.7	12176.3	12175	13.5233	-1.35066	0.846235	-1.01807	0.513971	0.460281	0.617112	-0.989712	1.38298	-0.0863556	-0.898746	-0.153656	0.676621	0.394269	1.8415	0.225552	2.35569	1.91749	-0.118692	0.244204	1.48356
1400	2176.03	78.8052	20.5161	17407.8	6419.15	26272.9	5612.45	20757.2	20891.2	34606.2	9169.74	15488.6	11179.4	7450	12151.9	10628	12963.8	22110.9	13697.3	34191.2	27969.8	14859.5	9007.09	23349.5	16989.1	17041.9	18100.6	15145.8	13.6577	-1.00952	1.02361	-1.20327	0.68364	0.692925	1.42106	-0.495016	0.261239	-0.209129	-0.794658	-0.0887875	-0.282096	0.00451956	0.774788	0.0839186	1.40366	1.1139	0.201418	-0.520837	0.853424
1403	3173.63	40.2928	20.5487	20727.9	399	407		387	436		430	423	416	399		417	18037.7	51126.1	54179.6	7432.78		11293.8	5781.21	2615.1		18861.3		57697.5	8.68787	-0.0476216	-0.0189816		-0.0916768	0.0803178		0.0603263	0.0366473	0.0125732	-0.0476216		0.016037	5.45086	6.9539	7.03759	4.17182		4.77538	3.80929	2.66479
1404	388.136	36.2213	20.559	29093.9	175138	153458	198012	266270	251207	105820	111001	127733	257668	215925	226143	236779	171792	158819	131643	171695	183345		186732	194095	255500	88236.1	340429	111134	17.496	-0.0778257	-0.268477	0.0992698	0.526568	0.442554	-0.804702	-0.735745	-0.533183	0.479193	0.224213	0.290917	0.357218	-0.105654	-0.218934	-0.489689	-0.106468	-0.0117611		0.0146481	0.070446
1405	1886.89	35.3135	20.5812	12259.6	19547	19887.5	18619.7	8872.75	29029.6	7986.22	22831.7	1891.56		18429.2	21561	3651.33	1520.05		3677.33	6311.59	1119.41	8395.52	1985.89	3161.23	15748.3	24280.9	1668.91	22935.6	13.5806	0.674057	0.698973	0.60394	-0.465439	1.24463	-0.617307	0.89815	-2.69524		0.589099	0.815534	-1.7464	-3.0107		-1.73616	-0.956816	-3.45208	-0.5452	-2.62503	-1.95433
1408	2768.23	91.307	20.6255	44018.9	16818.9	49802.3	10383.7	187514	23747.4		233735	90773.6	216605	22069.3	17065.7	14556.5		1275.82	99925.5			2246.25	4766.33	48526.5	63122.7	50747.7	7421.71	76426	15.3985	-1.36066	0.20547	-2.05642	2.11818	-0.862975		2.43606	1.07153	2.32625	-0.968699	-1.33965	-1.56908		-5.08125	1.21011			-4.26515	-3.17979	0.168029
1410	2738.22	48.7741	20.6474	41924.5	92752.4	126819	119766	61101	139609	54678.3	185264	21966.3	11130.3	69938.2	147666	35939.7	378	423	413	414	390	396	435	379	423	425	415	392	16.068	0.43314	0.884456	0.801906	-0.16905	1.02308	-0.329276	1.43126	-1.64495	-2.62576	0.0258365	1.10402	-0.934666	-7.50572	-7.34344	-7.37796	-7.37447	-7.46063	-7.4386	-7.30309	-7.5019
1411	2732.21	45.5562	20.6511	7292.92	8317.9	7428.62	7874.32	9626.86	11315.7	4115.55	13850.2	4390.12		9604.15	10756.1		420		432	383	422		383	419	388	416	388	411	13.001	0.0210491	-0.142076	-0.0580148	0.231894	0.465081	-0.994084	0.75666	-0.90091		0.228487	0.391913		-4.28671		-4.24607	-4.41975	-4.27986		-4.41975	-4.29015
1415	2448.15	46.8585	20.677	1423.42	681.524	911.178	1730.02	1126.4	2388.51	532.573		1604.86		737.25	1121.52	555.365	728.356		1428.65	983.421	626.714		1819.92	1938.57	1634.07	1812.62	1182.79		9.98398	-0.571357	-0.152389	0.772594	0.153519	1.23792	-0.927142		0.664252		-0.457967	0.147258	-0.866686	-0.475477		0.496461	-0.0423127	-0.692314		0.845683	0.936802
1417	2681.21	52.8302	20.6876	30008.9	67680.8	72324.7	97622.3	112636	101505	83554.6	134355	48706.8	6442.69	93314.5	89494.7	61249.1	32095.8	33711.9	95264.3	124502	20536.9	129478	41863	22258.1	77917.7	47499.6	49148.3	58107.1	16.0541	-0.00764227	0.0880983	0.520822	0.727206	0.577088	0.296329	0.981592	-0.482265	-3.40065	0.455712	0.395414	-0.1517	-1.08401	-1.01313	0.485546	0.871713	-1.72817	0.928245	-0.700714	-1.61206
1421	2738.22	43.6517	20.6964	32773.4	426	408	403	379	388	433	397	433	409	432	421	407	30758.7	39127.6	94742	131566	27766.3	145738	41741.8	26142.3	167259	100722	46178.4	194130	8.68288	0.0518275	-0.0104568	-0.0282461	-0.116828	-0.0829693	0.0753411	-0.0498869	0.0753411	-0.00692509	0.0720054	0.0347943	-0.0139971	6.22582	6.57301	7.84883	8.32254	6.07817	8.47014	6.66632	5.99122
1422	2768.8	44.5208	20.6979	30268.8	49095.6	56790.6	45350.5	57513	55952.4	30896.4	71611.6	33744.6	11593.1	66518	56290.9		24957.6	15003.8	38243.3	25424.5	17743.7	24737.5	28866.9	18557.8		27318.9	31030.8	36176.3	15.438	0.145352	0.355411	0.0308787	0.373646	0.33396	-0.522803	0.689952	-0.395585	-1.93698	0.583504	0.34266		-0.83076	-1.56491	-0.215034	-0.804024	-1.32293	-0.843541	-0.620823	-1.25822
1423	3248.45	46.6183	20.6997	13877.5	50306.6	16301.1	13872.3	22776.1	18526.8		20247.5	9594.43		40788.6	54195.4	3976.14			42030.7	59194.5	28216.6	32018.6	50558.2	115124	15177.1	33991.7	11597.9	28333.9	14.2556	1.36286	-0.262918	-0.49568	0.219636	-0.0782696		0.0498605	-1.02762		1.06028	1.47029	-2.29844			1.10356	1.59758	0.528659	0.711026	1.37006	2.55723
1424	654.194	65.6253	20.7014	23962	83519.3	85623	46488	73548.6	79604.1	39305.8	39902.1	52785.6	17630.4	121286	42520	118987	235580	73648	84013	238588	226259	62909.5	91705.8	264210	111336	101992	338139	101760	15.846	0.503847	0.539737	-0.341403	0.320436	0.434582	-0.583519	-0.561796	-0.158117	-1.74019	1.04208	-0.470119	1.01447	1.99989	0.322385	0.512351	2.01819	1.94164	0.0950157	0.638751	2.16535
1425	2713.23	48.4275	20.7034	29844.2	31952	15478	12439.7	11302.1	25091.4	13075.8	11935.3	52632.2	30073.9	33463.2	33078.4	11339	25195.7	26860.1	45030.7	45314.6	12310.6	40835.5	52094.8	85257	9974.93	55980.2	12736.5	14388.4	14.3211	0.642473	-0.403219	-0.71848	-0.856838	0.29376	-0.646536	-0.778203	1.36251	0.555078	0.709142	0.692454	-0.852142	0.299746	0.392033	1.13748	1.14654	-0.733533	0.99639	1.34771	2.05838
1426	2344.08	43.2799	20.7089	2217.15	3062.2	2807.39	2647.38	3480.61	3996.35	1675.39	5774.09	1964.36		3943.87	3442.42	2396.36	1073.18		2041.69	1434.81		971.907	1721.68	763.176	2953.28	1456.62	1340.07	2402.39	11.5638	0.0165332	-0.108806	-0.193471	0.201302	0.400645	-0.853543	0.931555	-0.623981		0.381575	0.185385	-0.337193	-1.49614		-0.568276	-1.07718		-1.63915	-0.814223	-1.98795
1428	2750.23	45.4971	20.7418	11745.1	28243.4	35285.2	25536.2	33120.1	34216.2	11606.5	45023.6	15747.3	3094.41	41398.1	35243.5	4186.25	9052.26	4750.14	18441.2	8629.01	7813.68	8402.69	14423.9	8268.04	24009.5	11864.1	13776.3	14105.1	14.2986	0.486998	0.808147	0.341627	0.716788	0.763762	-0.795991	1.15976	-0.355811	-2.70318	1.03865	0.806441	-2.26719	-1.15457	-2.08487	-0.127982	-1.22365	-1.36684	-1.26199	-0.482453	-1.2853
1430	2732.22	43.3823	20.7524	4348.44	424	433	404	433	414			430		434	409	396	3296.96		6570.74	3207.88		2837.81	3449.08		9065.17	3070.62	3575.68	5334.75	8.71235	0.0155734	0.0458762	-0.0541355	0.0458762	-0.01886			0.0358458		0.0492042	-0.03639	-0.0829904	2.97457		3.96949	2.93506		2.75821	3.03965
1432	3034.3	61.111	20.7526	27758.4	30162.9	84365.3	11085.7	28312.6	51876.5	91062.1	41418.2	9943.85	1988.07	44652.9	25787.9	47953.3	15173.5	3119.38	19205.8	12566.1	27124.2	9110.09	9563.18	24811.1	16497.5	11942.8	17124.5	23448.8	14.7361	0.144427	1.6283	-1.29965	0.0530981	0.926735	1.7385	0.601918	-1.45647	-3.7789	0.710406	-0.0816511	0.813284	-0.846792	-3.12902	-0.506807	-1.11881	-0.00876679	-1.58281	-1.51279	-0.13736
1433	2768.72	56.659	20.7531	24018.3	31227	41144.3	29145	36327.4	39054	25082.5	47751.8	22343.7	6712.22	42040	34495.1	25310.6	17192	8381.11	24421.8	15943.1	12999	16405.6	18537.8	14035.6	31608.6	17610.9	20328.5	25307	14.8226	0.107952	0.50585	0.00840401	0.326215	0.430628	-0.208165	0.720712	-0.374976	-2.10998	0.536919	0.251547	-0.195105	-0.753105	-1.78963	-0.246672	-0.861915	-1.15644	-0.82066	-0.644371	-1.04575
1434	1752.78	64.0963	20.7584	25906.5	35170.4	60100.1	31128.4		50471.7	13882.6	82296.4	19403.9	3568.71	60560.3	47634.8		10623.9	4720.26	28019	12065.4	6190.01	12255.5	14277	7412.96		14074	12286.8	24024.8	14.9087	0.193385	0.966393	0.0172587		0.714499	-1.1477	1.41985	-0.664629	-3.1075	0.977397	0.631042		-1.53366	-2.70404	-0.134568	-1.3501	-2.31296	-1.32755	-1.10728	-2.05285
1436	3406.58	41.1815	20.7615	4050.34	1779.82	6742.57	1995.35	6448.13	6831.98	6016.02	1909.02	5123.67	1386.32	2290.29	3283.2	4169.21	2079.51	3716.09	975.042	8539.41	9904.97	2177.56	2173.8	8246.16	3667.64	3150.26	5547.43	1500.45	11.7461	-0.948546	0.973021	-0.783636	0.908603	0.992024	0.80853	-0.84745	0.5769	-1.30902	-0.584747	-0.0651773	0.279496	-0.724036	0.113505	-1.81674	1.31386	1.52787	-0.657563	-0.660063	1.26344
1438	2771.24	53.032	20.7748	72079.7	84728.2	100561	75934	98882.9	103729	132627		59753.8		114930		66548.4	47874.5	61841.5	134173	98559.4		48215	107581	80318.2		109110		65312.6	16.4637	-0.0931005	0.154059	-0.251196	0.129778	0.198803	0.553364		-0.596913		0.346745		-0.44154	-0.916687	-0.547368	0.570075	0.12505		-0.906461	0.251414	-0.170216
1440	2663.2	51.8213	20.7792	20065.5	31043	36151.7	22846	33426.7	38860	6141.24	60129.1	16718.3	3555.13	41322.7	36777.6	19852.3		4711.21	21593.6	9409.7	7109.83	10803.8	14308.5	5573.29	28061.7	11975.4	12723.5	20972.9	14.4901	0.431875	0.651671	-0.0104488	0.538611	0.755895	-1.90579	1.38567	-0.460963	-2.69442	0.844542	0.676437	-0.213084		-2.28822	-0.0917868	-1.29017	-1.6945	-1.09086	-0.685517	-2.04579
1442	1665.74	56.176	20.7863	4868.9	5485.29	7719.09	5320.94	6813.26	7140.49	2712	10445.7	3851.44		8899.36	7137.03	3817.14	3015.47	1233.26	4859.35		1769.26	2552.79	3504.4	1993.71	6123.1	3634.84		4542.31	12.5213	-0.0999926	0.392871	-0.143879	0.212785	0.280463	-1.1162	0.829276	-0.610163		0.598143	0.279765	-0.623067	-0.963179	-2.25308	-0.274795		-1.73241	-1.20348	-0.746392	-1.5601
1443	2776.1	56.5758	20.7881	4251.58	5574.23	6745.42	5008.01	6389.67	5938.63	3361.08	8464.15	3349.71		7224.84	5549.48	4520.15	2357.48		3645.62	1908.6		2084.27	2195.73	1769.66	5126.23	2484.32	3185.74	3961.36	12.4093	0.0352442	0.31038	-0.119289	0.232214	0.126603	-0.694604	0.637838	-0.699492		0.409439	0.0288243	-0.267157	-1.20628		-0.577364	-1.51101		-1.38399	-1.30882	-1.62006
1445	3113.24	57.4649	20.8004	4966.6	4983.71	12917.7	2988.86	5995.91	9033.59	12610.6	8882.6	2423.53		8892.03	4011.89	6927.86	2674.16		3650.02	1120.07		1339.96	1828.51	3691.6	3524.52	2698.3	3452.2	3879.44	12.6368	-0.353801	1.02026	-1.09142	-0.0870433	0.504278	0.985541	0.479962	-1.39391		0.481492	-0.666738	0.12139	-1.25194		-0.803116	-2.50743		-2.24883	-1.80036	-0.786773
1447	1853.82	64.9654	20.8038	10181	12782.5	25861	11098.8	14991.6	19890.5	4999.21	31630.1	6050.98		23837.1	17707.2		3721.54	1398.97	8825.58	2880.82	1765.41	3747.17	5223.21	2508.33	10670.6	5178.79	4108.58	8145.06	13.8343	-0.192378	0.824234	-0.396142	0.0376075	0.445539	-1.54677	1.11475	-1.2713		0.706664	0.277793		-1.97257	-3.38411	-0.726779	-2.34199	-3.04847	-1.96267	-1.48353	-2.54174
1465	2633.19	50.0005	20.8947	7067.86	6341.59	7967.66	5657.66	3079.69	9880.43		16770.5			4416.17	7332.28	1651.33		2382.32	5904.86	9326.82	836.904	10102.5	2029.77		13997.3	6319.71	2090.04	16193.2	12.5097	0.120943	0.450255	-0.0436947	-0.921116	0.760673		1.52395			-0.401105	0.330361	-1.82027		-1.29154	0.0180021	0.677484	-2.80077	0.792741	-1.52259
1475	2719.48	37.8313	20.9669	2696.42	2693	6494.72	1208.87	3634.53	2366.15	1424.16	2251.03	5732.92		4159.6			3228.93	7289.11	2560.48	2377.91	1364.31	1643.43	1223.77	8172.64	2297.41	1172.59	4823.46	4307.42	11.495	-0.0999917	1.17006	-1.25555	0.332563	-0.286664	-1.0191	-0.358621	0.990062		0.527237			0.161848	1.33653	-0.172796	-0.279515	-1.08104	-0.812501	-1.23787	1.50159
1476	2427.23	35.0332	20.9709	19341.1	2941.21	2539.65	3067.39		3091.38	38887.4	1621.88	2363.05	61023.3	1723.74			4168.4	42599.2	62077.7	32665.7	79303.4	46487.5	48442.5	4916.01	2118.19	2767.39	1408.95	5563.79	12.1972	-0.675001	-0.886778	-0.614396		-0.603158	3.04982	-1.53374	-0.990758	3.69988	-1.44587			-0.171914	3.18134	3.72459	2.7983	4.0779	3.30736	3.36679	0.0660797
1487	3059.41	52.4828	21.1071	78205.1	138803	51719.1	42317.6	62498.2	174359	184205	155174	14611.7	24686.4	42804.5	52154.6		90942.5	77954.5		190567	8140.53	190456	87401.1	21215.8	973.224	64798.7	13700.9	65400.4	15.97	1.11268	-0.311592	-0.60103	-0.0384744	1.4417	1.52095	1.27353	-2.13516	-1.37858	-0.584527	-0.299495		0.502665	0.280343		1.56994	-2.97909	1.5691	0.445362	-1.59715
1496	1838.87	34.2127	21.2825	6793.48	5746.93	2725.01	3421.96	19616.5	3340.87		15645.5	5259.19		4530.32	1816.51		2603.79	6048.6	18585.7	3412.85	927.537	13142.3	2738.47	3817.63	29127	12527.2	3193.54	4570.73	12.3193	0.169304	-0.907226	-0.578664	1.9405	-0.613263		1.61419	0.0413515		-0.173875	-1.49232		-0.972877	0.243113	1.86263	-0.582511	-2.46201	1.36266	-0.900119	-0.42081
1499	3206.44	53.9302	21.3005	83235.1	145384	155155	142697	183944	206765	64656.1	136459	116702	33117.1	168677	2570.77		20717.7	21868.2	67527.1	155794	100649	91311.1	143507	102246	129113	51825.3	118175	39136.3	16.3855	0.76403	0.857875	0.737116	1.10343	1.27215	-0.404978	0.672633	0.446994	-1.37019	0.978429	-5.05749		-2.0469	-1.96893	-0.342298	0.863801	0.2335	0.0930251	0.745282	0.256213
1506	4003.74	48.6349	21.3708	11922.7	28596.1	1759.86	5606.5	4024.71	2231.12		20440.6	93231.8	3521.7	46180.8	33358.5		4955.4	4694.91	3533.76		6217	25721.7	17596.4	84022.9	913.487	16748.3			13.4266	1.37689	-2.6454	-0.973755	-1.45197	-2.30308		0.892509	3.0819	-1.64458	2.06837	1.59913		-1.15185	-1.22976	-1.63965		-0.824635	1.22406	0.676353	2.93186
1509	2968.37	49.2619	21.3943	15642.6	27575.4	30719.4	79635.6	82003.7	40811.2		31154.8	35200.5		58839.7	67972.1			1659.74	10846.1	19745.7	10126.7	5048.18	13532.1	18886	14933.1	6236.23	17842	3295.98	15.5008	-0.749663	-0.593892	0.780372	0.822647	-0.184076		-0.573589	-0.397447		0.343748	0.5519			-4.80401	-2.09586	-1.2315	-2.19487	-3.19921	-1.77666	-1.29573
1510	4108.78	51.0409	21.3947	21094.7	47098.6	6448.55	4809.31	9247.42	6739.87		58666.9	131594	81589.3	96249.9	59180.1		16113	9608.04	1247.21	27889.7	19411.7	60075.8	34315.3	139538	6202.75	47314.4	13057.5		14.7873	0.736144	-2.13249	-2.55564	-1.61242	-2.06875		1.05301	2.21848	1.52884	1.76725	1.06557		-0.811316	-1.55723	-4.50277	-0.0198055	-0.542609	1.08724	0.279311	2.30305
1511	2825.26	57.8505	21.4013	19160.2	37678.2	91664.6	51561.5	72230.1	63447.1	7693.78	116772	22176.8		95978.7	91938.8	31633.1	9944.82	4723.88	12703.7	13016.3	11222	6803.35	17295.9	6780.19	14319.6	7107.52	17224.6	16153	15.6001	-0.398615	0.884019	0.053947	0.540253	0.353207	-2.69058	1.23328	-1.16329		0.950367	0.888328	-0.650912	-2.32033	-3.3943	-1.96709	-1.93202	-2.14601	-2.86803	-1.52191	-2.87295
1512	5490.47	59.0324	21.4044	33065.2	404	396		424	404	425	380	407	420	387	409	398	439025	21625.6	7744.84	150962	30297.3	55945.2	7727.99	2520.58	21714.6	4919.7	87248.6		8.66062	-0.00240457	-0.0312594		0.0673044	-0.00240457	0.070703	-0.0907605	0.00826893	0.0536295	-0.0644263	0.015341	-0.0239914	10.0833	5.73983	4.2584	8.54321	6.22628	7.11111	4.25526	2.63893
1526	2638.28	49.8401	21.5292	9343.72	6729.4	10752.3	12038.7	20242.9	12462.1	813.918		17458.6	4746.09	14161.7	8717.62	7618.38	1325.35		1608.33		12023.3		13266	18167.5	8309.74	1481.57	20045.1	2656.51	13.0293	-0.313011	0.363087	0.526123	1.27585	0.575985	-3.36053		1.06237	-0.81675	0.760433	0.0604442	-0.134005	-2.65712		-2.37792		0.524268		0.666169	1.11979
1527	2292.01	41.1133	21.5298	8362.19	12333.6	15497.1	15461.9	12169.6	19804.7	1366.3		3870.47		15653	20568.5	5727.41				4572.12	4499.81	2718.88	7406.55	3296.01	10151.7	903.913	8538.21	1804.72	13.2351	0.355177	0.684581	0.681298	0.335862	1.03842	-2.81907		-1.31684		0.699015	1.09302	-0.751464				-1.07648	-1.09948	-1.82634	-0.380546	-1.54863
1529	3142.44	48.6481	21.5451	108948	465911	111885	162044	78808.3	124915	406417	242081	45666.2	179515	125516	110643		271128	254954	734890	757974	55800.7	491738	202697	17883		429030	78215.2	497823	17.2043	1.62539	-0.432649	0.101712	-0.93825	-0.273721	1.42829	0.680823	-1.72547	0.249432	-0.2668	-0.448755		0.844305	0.755567	2.28286	2.32748	-1.43631	1.70322	0.424657	-3.07801
1536	3116.42	47.8001	21.5735	64409.9	107684	112148	6805.85	120088	177140	65364.6	263870	59920.7		149662	7189.33	51885.2	35948.7	23129.6	77219.4	141731	41980.2	178953	21097.9	56290.4	259741	68801	80184.3	143111	16.0068	0.709644	0.768246	-3.27424	0.866928	1.42773	-0.0105762	2.00267	-0.136033		1.18455	-3.19516	-0.343765	-0.873149	-1.50935	0.229877	1.106	-0.649378	1.44242	-1.64199	-0.226198
1537	2922.19	53.6094	21.5833	7934.98	11927.2	4062.31	11880.5	17870.8	9124.8	2280.87	8514.13	42718.6	5760.5	24694.7	12738.8	3692.21	1005.16	2044.57	1249.85		20225.5	535.164	5662.93	44337.8	10878.5	4757.54	24758.1		13.2093	0.332638	-1.22125	0.326979	0.915987	-0.0537513	-2.05396	-0.153685	2.17325	-0.717351	1.38259	0.427614	-1.35906	-3.23613	-2.21175	-2.92179		1.09456	-4.14549	-0.741995	2.22692
1560	3381.7	51.6016	21.7162	4819.07	423	392	427	419	423	403	425				424	423	20588.7		920.432	10920.7		4286.44	11375.5	1685.64	2766.6	11167.5		6038.58	8.70567	0.0188443	-0.0909597	0.0324227	0.00513692	0.0188443	-0.0510335	0.0256495				0.0222509	0.0188443	5.62389		1.1405	4.70911		3.35989	4.76797	2.01341
1584	4286.13	47.8779	21.8519	35727.2	122664	114861	18615	3053.44	64762.5		107396	73240		152593	105702		73176.9	29719.6	77133.1	222653	14289.1	103533	98544.8	46852.2			10495.7		15.8043	1.10002	1.00519	-1.62016	-4.22812	0.178533		0.908241	0.356007		1.41499	0.8853		0.354764	-0.945209	0.430726	1.9601	-2.00171	0.855391	0.784155	-0.288508
1610	3143.04	53.9302	21.9488	29900	55693.6	50600.6	50412.1	42127.7	53334.1		50160.6	25766.2		33963.8	47426.8				24453.6	32886.4	13333.6	13211	26313.5	22188.1		10406.5	18984.5	5939.94	15.4368	0.328402	0.190042	0.184659	-0.0743433	0.265948		0.177445	-0.783631		-0.385114	0.0965919				-0.859067	-0.431622	-1.73405	-1.74737	-0.753307	-0.999323
1614	3739.86	46.2164	21.9904	3562.17	408	436	423	408		389		407	385	416	383		3563.2	4666.84	7592.47	2112.45		8777.92	4634.7	1110.63		6336.03		2302.92	8.66449	0.00793477	0.103694	0.0600233	0.00793477		-0.0608642		0.00439441	-0.0757759	0.0359491	-0.08329		3.13447	3.52374	4.22586	2.38021		4.43517	3.51377	1.45267
1617	619.306	69.8455	21.9968	53195.1	44446.9	25605.3	5920.62	14736.2	49985.2	77435.5	12544.8	9744.5	97880.4	25543	13826.6	3291.3	74510.5	99035	115617	87625.3	9888.58	88013	54944.9	16372.4	108467	110080	23041.1	100997	14.3197	1.12008	0.324436	-1.78819	-0.472642	1.28949	1.92099	-0.704916	-1.06935	2.25901	0.320921	-0.564559	-2.63528	1.86544	2.27593	2.49927	2.09934	-1.04817	2.10571	1.42598	-0.32074
1618	3198.65	51.4573	22.0036	13180.1	22476.8	9802.8	2153.6	2386.43		31278.4	36718.2		39398.9	8291.97	4272.22			32456	10426.9	37768.7	3889.48	28711.3	26191.4			41298.8	10863.5	31359.8	13.3833	1.07287	-0.124303	-2.31075	-2.16264		1.5496	1.78093		1.88259	-0.365782	-1.32251			1.60292	-0.0352624	1.82162	-1.45792	1.42605	1.29353
1621	2769.23	57.5663	22.0127	59467.6	309054	204583	310656	468528	290247	31073.9	494954	276473	36488.4	409244	423592	216936	33299.1	14926.8	98244.9	139924	115466	82615.2	174434	128914	298680	73452	236595	88487.3	17.7703	0.4672	-0.127971	0.47466	1.06748	0.376623	-2.84688	1.14664	0.306482	-2.61515	0.872302	0.922015	-0.0433871	-2.7471	-3.90468	-1.1862	-0.676021	-0.953194	-1.43618	-0.357978	-0.794253
1637	1727.77	61.6585	22.0615	20383	4829.62	8037.26	19154	11963.2	7641.26	10078.5	5940.68	15253.4	62517.2	15471.8	15565.3		1799.19	46744.4	15212.2	21743.9	68894.2	15053.3	39389.7	4042.56		7786.89	26263.2	22693.2	13.5808	-1.34313	-0.608335	0.644532	-0.0345101	-0.681228	-0.281833	-1.04441	0.316023	2.35114	0.336529	0.34522		-2.76769	1.93168	0.312122	0.827501	2.49127	0.296968	1.68471	-1.59977
1642	2163.95	37.7105	22.073	69692.4	70433.8	43468.8	103068	108277	62391.9	28315.1	102512	12806.4	14446.2	98604.1	68165	24247.5	9527.27	61319	110028	43965	31477.4	115737	28066.7	81133.9	150491	24880.6	13654.1	243562	15.5773	0.526673	-0.169615	1.07593	1.14706	0.351762	-0.788021	1.06812	-1.93273	-1.75891	1.01205	0.479436	-1.01176	-2.35946	0.32674	1.17021	-0.153241	-0.635277	1.24318	-0.800737	0.730709
1649	3124.42	50.192	22.1201	7028.9	7581.57	9285.07	6026.51	5468.5	9276.82		7195.07	5582.85		8331.77	11132.7			392	396	380	387	419	387	420		408	409		12.8832	0.00506665	0.297483	-0.326107	-0.466283	0.296201		-0.0704214	-0.436429		0.141193	0.559296			-4.2685	-4.25386	-4.31336	-4.28702	-4.17241	-4.28702	-4.16897
1650	1638.8	30.6512	22.1209	19261.1	7471.94	9569.85	13151.2	11929.8	11314.8	25824.3	7841.86	23023.5	34987.1	17037.4	15127.1		6358.16	22928.5	37447.1	31608.4	38156.3	29204.4	34815.1	21290.2			10021.3	6140.56	13.8093	-0.942069	-0.585055	-0.126425	-0.267059	-0.343415	0.847103	-0.872357	0.681483	1.2852	0.24708	0.0755128		-1.17494	0.67552	1.38323	1.13868	1.4103	1.02456	1.27809	0.568563
1653	3226.66	55.1301	22.1408	46354.7	54345.1	25356.7	7056.91	13475	53208	25738.7	158509		95232.1	25350.3			86479.7	32379.9	152080	62641	11582.6	127014	53729.7	37988.2	4735.45	4286.39	29233.2	102691	15.073	0.656879	-0.442901	-2.28816	-1.35499	0.626374	-0.421333	2.20122		1.46618	-0.443267			1.32709	-0.0901707	2.14149	0.861837	-1.57331	1.88165	0.640448	0.140279
1668	1845.91	34.8079	22.255	60197.4	8288.95	12618	1954.9	1565.5	10717.4	48239.9	72825.8	1364.07	118526	3522.88	4297.79		139673	206187	120529	13942.6	2896.38	170415	22823.4	1852.8	71100.1	91434.3	2888.1	229077	13.1276	-0.110636	0.495587	-2.19473	-2.5152	0.260064	2.43033	3.02455	-2.7139	3.72723	-1.34507	-1.05823		3.96409	4.52598	3.75141	0.639606	-1.62757	4.25108	1.35062	-2.27211
1669	2485.21	56.5978	22.2607	3628.97	437	437	379	404	393	394	408		406	377		387	24644.5	11157.3	13798.6	18296.3			9137.76	876.953	22355.5	21407	963.132	24721.1	8.65001	0.121484	0.121484	-0.0839513	0.00820613	-0.0316198	-0.0279535	0.02242		0.0153306	-0.0915846		-0.0538156	5.93897	4.7957	5.10222	5.50926			4.50762	1.12635
1673	706.338	82.2528	22.2924	254249	468471	250182	69108	135623	493326	611290	660947	98535.8	742286	219728	138230	32186.2	1.23534e+06	822354	887986	866044	101994	720348	524841	160129	864151	854099	229225	1.27908e+06	17.7708	1.06676	0.161778	-1.69428	-0.721595	1.14134	1.45066	1.56333	-1.18248	1.73078	-0.0254823	-0.694127	-2.79669	2.46564	1.87856	1.98934	1.95324	-1.13271	1.6875	1.23068	-0.481967
1678	874.429	99.6022	22.3782	80577.5	381	412	396	435	412	381	421	379	393	432	400	415	172841	234440	291716	172835	19908.3	133699	94376.5	36172.1	178338	179479	54486.5	249025	8.65936	-0.0857154	0.027138	-0.0300059	0.105509	0.027138	-0.0857154	0.0583139	-0.0933085	-0.0409771	0.0955249	-0.0155064	0.037605	8.73972	9.1795	9.49484	8.73967	5.62172	8.36927	7.86678	6.48323
1680	2670.21	53.4126	22.3835	22859.6	28203.1	17073.8	74887	45690.6	36868.5	8974.49	24247.8	2386.57		41161.4	25699.6	6519.01	3140.96	10160.4	26439.7	15961	5975.96	38237.6	3780.06	16349.7	57579.5	11301.8	5956.86	29570.2	14.2956	0.48793	-0.236144	1.89679	1.18397	0.874466	-1.16402	0.269931	-3.07491		1.03337	0.353822	-1.6252	-2.67865	-0.98497	0.394784	-0.333374	-1.75068	0.927067	-2.41144	-0.298664
1685	4257.09	44.7032	22.3964	20691.4		416	428	382	431	384	388		405	417		402		25097.2	2262.77	104986	19684.6	4703.7	54127.4	120958			92057.8	26518.3	8.66361		0.0368299	0.0778572	-0.086181	0.0879343	-0.0786473	-0.063697		-0.00183171	0.0402938		-0.0125581		5.95163	2.48026	8.01623	5.60117	3.53597	7.06046	8.22054
1689	2379.03	42.6327	22.4401	22250.6	34531.2	49046.7	74271.8	49290.5	49533.6	18052.8	43370.3	25680	2386.1	58752.8	80751.6	38712	411	378	392	383	419	425	389	419	402	418	384	435	15.0684	0.00725038	0.513503	1.11216	0.520659	0.527756	-0.928429	0.336056	-0.420008	-3.84792	0.774005	1.23284	0.172129	-6.38537	-6.50612	-6.45365	-6.48716	-6.35756	-6.33704	-6.46474	-6.35756
1691	743.406	93.054	22.4969	21489.6	28839.1	14009.3	3667.07	6763.14	34921.8	102527	62899.5	5358.86	55576.2	13826.6	7618.18		89080	58131.7	69111.7	56039.3	6277.75	48147.4	31945	8738.02	61170	61540	14324.8	66096.7	14.1484	0.667353	-0.374292	-2.30797	-1.42491	0.943452	2.49726	1.79237	-1.76068	1.61379	-0.393229	-1.25316		2.29443	1.67865	1.92826	1.62576	-1.53236	1.40678	0.814915	-1.0553
1693	1758.88	35.5189	22.5244	45868.6	11623.1	16242.1	12909.7	8499.27	37702.8	96025.7	104046	3420.26	165032	10434.6	15751.2		115479	12335.3	131336	20414.4	4587.55	187997	25073.5	13092.2		133973		210496	14.4533	-0.948595	-0.465855	-0.797139	-1.40018	0.749079	2.09782	2.21356	-2.71342	2.87908	-1.10422	-0.510132		2.36396	-0.862797	2.5496	-0.136009	-2.2898	3.06705	0.16057	-0.776893
1699	3155.62	54.8756	22.6758	15040.2	50108	12792	4918.77	9172.24	35333.1	62579.7	53816	6571.74	52057.6	16900.2	4046.76		83975.6	66410.5	74006.3	68425	7126.22	56929.4	46119	10814.9	1622.87	101601	18577.7	80578.8	14.1653	1.44749	-0.522312	-1.90118	-1.00221	0.943467	1.76814	1.55048	-1.48321	1.50256	-0.120513	-2.18271		2.19242	1.85386	2.01009	1.89697	-1.36634	1.63162	1.32781	-0.764537
1700	2796.23	55.8116	22.6834	21353.5	201522	301193	180321	259152	263023	54053.8	782598	121951	7778.87	369412	353908	126104	24212.9	5194.73	44805.2	44890.1	64345.2	32768	53701.1	47274.1	102711	34750.8	88231.2	40234.6	17.3552	0.265343	0.845093	0.104969	0.628203	0.649594	-1.63313	2.22268	-0.45929	-4.42989	1.13963	1.07778	-0.41098	-2.79175	-5.0124	-1.90386	-1.90113	-1.38169	-2.35523	-1.64257	-1.82647
1704	3170.44	53.8473	22.7572	14361.1	99128.1	78409.6	60180.6	87241.9	86718.7	9311.31	190908	43916.9	3265.75	77927.6	128998		4119.14		16025.2	48066.7	25072.4	18190.5	20110.7	32287.1	4530.1	9681.08	4654.49	11940.9	15.6909	0.906156	0.567892	0.186161	0.721883	0.713205	-2.50608	1.85167	-0.268362	-4.01765	0.558995	1.28614		-3.68272		-1.72279	-0.138102	-1.07704	-1.53996	-1.39517	-0.712181
1705	3559.52	54.0319	22.7784	14754.3		17379.8	5610.07	12033.6		19001.5	10234	40650.1	1290.21	6183.9		20135.1	5378.81	3549.48	12358.5		10771.8	2638.91	37893.1	28737.3		14735.1	11766.8	10022.5	13.3516		0.733495	-0.89783	0.203144		0.862189	-0.0305497	1.95934	-3.01824	-0.757333		0.945792	-0.958562	-1.55824	0.241578		0.0433343	-1.9859	1.85801	1.459
1710	630.322	73.2813	22.8332	18810.3	33880.7	16885.6	4914.02	8375.18	38779.5	127047	74017.5	6375.76	68054.1	15392.2	8531.67		106107	71247.6	82713.8	64038.8	7316.16	58757.3	35560	10400.9	123412	82080.5	18690.7	108619	14.4019	0.646254	-0.358422	-2.13924	-1.37002	0.841083	2.55308	1.77365	-1.76354	1.65247	-0.492012	-1.34331		2.29323	1.71863	1.93392	1.56474	-1.56505	1.44056	0.716045	-1.0575
1712	962.509	119.621	22.8487	11700.5	5399.45	18917.4	5254.31	6407.57	8504.2	19682.2	2498.97	42132.8	4512.08	4292.6	6281.66	11837.6	422	410	424	404	410	380	379	391	397	399	418	403	12.9945	-0.59594	1.21289	-0.635251	-0.348976	0.0594235	1.27007	-1.70742	2.36812	-0.85496	-0.926901	-0.377607	0.536548	-4.27344	-4.31506	-4.26662	-4.33632	-4.31506	-4.42468	-4.42848	-4.38351
1714	962.509	92.7904	22.8592	25516.8	430	437	436		389	428	385	381	391	388	436	396	11963.3	51826.9	48897.4	14799.5	25500.5	12709.6	3081.85	35957.7		3392.07	6708.13	44021.3	8.67307	0.0751201	0.0984167	0.0951116		-0.0694464	0.0683942	-0.0843581	-0.0994256	-0.062048	-0.0731599	0.0951116	-0.0437161	4.87326	6.98834	6.9044	5.18019	5.96517	4.96056	2.91651	6.46094
1715	388.135	35.7688	22.8632	17147.5	96366.9	56372.3	102000	53126.7	98398.3	72318.2	31389	41184.3	64085.3	115688	118216	79108.3	135675	62185.6	43176.6	92443.8	91273.7		73052.5	70001.3	66883.7	34755.5	208764	27834	16.1317	0.424526	-0.349025	0.506482	-0.434574	0.454622	0.0103478	-1.19375	-0.801918	-0.164018	0.68815	0.719342	0.139817	0.91807	-0.207431	-0.73376	0.364565	0.346187		0.0249225	-0.0366294
1717	3383.69	48.1505	22.8763	11188.2	393	393	400	429			395	390		390	396	419	38707.3	59411.2	51916.8	22010.5		8692.83	8697.09	476.11		38671.5		52071.1	8.64511	-0.0267249	-0.0267249	-0.0012542	0.0997234			-0.0194016	-0.0377801		-0.0377801	-0.0157538	0.065696	6.59521	7.21334	7.0188	5.78079		4.4405	4.44121	0.250041
1720	645.333	74.199	22.8887	9542.22		18987	9969.62	11388	10266.7	5983.52	4869.56	9474.6	7798.72	6933.71	10594.6	9418.49	9850.99	10901.1	11630	14725.6	12596	19496.6	8560.69	9630.73		5308.33	5985.46	8986.82	13.1422		1.07055	0.141148	0.333058	0.183516	-0.595395	-0.8926	0.0676741	-0.213154	-0.382763	0.228861	0.0591049	0.123878	0.270006	0.363393	0.703859	0.478502	1.10876	-0.0786632	0.091254
1733	1913.83	70.3822	22.9551	27389.4	39332.9	36713.4	22649.7	16090.5	52943.3	30272.7	66389.2	4509.95	4756.54	23216.1	41376.4		3666.41	5710.86	27262.4	22087.8	8597.55	34508.9	13273.6	4402.27	27714.5	20755.5	10035.6	82077.6	14.5145	0.748987	0.649557	-0.04726	-0.540541	1.1777	0.371265	1.5042	-2.37557	-2.29877	-0.0116284	0.822058		-2.67431	-2.03497	0.220162	-0.0835034	-1.44475	0.560216	-0.818191	-2.41043
1741	3143.42	54.4847	23.0291	26024.4	151059	128107	96194.5	68392.7	118656	18518	69351.7	53408.3	5813.78	105219	139332			3754.12	36691.3	60385.2	29385.2	24809.3	31787.6	48730.4		18833.4	34268.5	13230.7	15.9894	1.2154	0.97763	0.56431	0.0721978	0.867073	-1.81272	0.0922874	-0.284581	-3.4841	0.693685	1.09881			-4.1151	-0.826205	-0.10745	-1.14656	-1.39077	-1.03318	-0.416823
1747	777.376	95.1095	23.1095	46385.6	146356	73283.4	19176.6	35076.9	149674	18139.2	268369	28941.2	264942	59134	39520.4	8362.27	425378	269012	302717	280380	29093	247080	154984	41557.2	288373	291922	75490.8	446239	15.7505	1.40866	0.410733	-1.52341	-0.652231	1.441	-1.60364	2.28339	-0.929629	2.26485	0.101233	-0.480157	-2.72079	2.94792	2.28685	2.45715	2.34656	-0.922081	2.16415	1.4913	-0.407655
1754	5334.37	56.1788	23.2111	73292.3	59870.7	41142.9	6642.84	16351.8	109735	167864	323407	43724.3	201533	129137	99616.3	204790	211657	293778	214026	159250	34293.8	162154	197944	227624	167453	249424	7151.35	143446	16.2133	-0.343728	-0.884934	-3.51571	-2.21613	0.53038	1.14365	2.0897	-0.797144	1.40736	0.765253	0.390803	1.43049	1.47808	1.95108	1.49414	1.06765	-1.14763	1.09371	1.38144	1.583
1760	654.194	65.8197	23.248	15361.5	58344.2	66826.3	34840.7	53025.3	60649	30309.1	4277.64	70312.5	17004.6	55724.2	41805.3	74354.2	401	392	395	431	435	400	403	387	416	421	377	423	15.2447	0.587616	0.783442	-0.1562	0.449706	0.643509	-0.357223	-3.18209	0.856806	-1.19105	0.521328	0.10671	0.937438	-6.59723	-6.62998	-6.61898	-6.49314	-6.47982	-6.60083	-6.59005	-6.6485
1762	1884.9	46.2189	23.2523	39074.7	414	385	389	402	392	388		431	429	418	426	384	17617.8	58804.5	15098.6	13186.6	2190.61	21761.3	7302.58	7489.11		13495.4	4839.06	350866	8.66136	0.0321314	-0.072641	-0.0577292	-0.0103039	-0.0466457	-0.0614427		0.0901885	0.0834783	0.0460035	0.073354	-0.0763931	5.44339	7.18228	5.22077	5.02543	2.43576	5.74812	4.17284	4.20922
1771	2379.04	52.0413	23.2838	16648.1	421	395	384	427	402	398	385	395	395	420	408	435	3479.92	5642.04	9705.5	43801.4	31377.2	31598.3	17976	7297.44	27239.1	19122.3	48746.7	17162	8.66215	0.0555272	-0.0364404	-0.0771868	0.075943	-0.0110976	-0.0255246	-0.0734346	-0.0364404	-0.0364404	0.0520963	0.0102761	0.102722	3.10269	3.79985	4.58244	6.75654	6.27528	6.28541	5.47164	4.17103
1785	2164.94	38.4226	23.3491	6736.16	6977.61	4276.07	11148.7	16147.8	7404.29	1518.47	6592.37		1766.59	12783.5	7096.36			1564.67	7886.65	4448.92	2267.74	14344.9	3033.2	7639.64	17290.3	1922.97		8293.02	12.5585	0.210019	-0.496427	0.886096	1.42055	0.295648	-1.9901	0.128085		-1.77174	1.0835	0.234365			-1.94686	0.3867	-0.43926	-1.41146	1.24975	-0.991871	0.340792
1786	874.429	110.263	23.3692	20346	90137	39530.8	12511.1	21153.3	93565	181189	173669	27458.4	162411	37523.3	22246.7	5264.04	6348.78	8598.43	13469.1	3433.01		4561.2	1903.86		3834.4	4750.82		11381.7	15.4292	1.03068	-0.158465	-1.81823	-1.06056	1.08453	2.03798	1.97683	-0.684193	1.88013	-0.233654	-0.987849	-3.0672	-2.79689	-2.3593	-1.71178	-3.68389		-3.27396	-4.53444
1791	1568.72	43.3696	23.3938	18852.6	73895.2	17741.3	4740.3			3319.07	68750	215688	24690.5	56580.8	76488.6		12655.3	40863.4	52157.2	39623.6	5403.24	14710.9	121881	115010		12204.7		51669.8	14.954	1.21923	-0.839135	-2.7432			-3.2574	1.11511	2.76463	-0.362292	0.834063	1.269		-1.3265	0.364558	0.716618	0.320109	-2.55435	-1.10937	1.94116	1.85744
1793	1884.9	38.089	23.4073	8773.64	4928.9	13840.2	4127.54	3218.1	8468.43	5901.1	20916.8	4072.06	17851.9	3257.93	4642.96		383	407	393	408	393	402	406	432	429	427		420	12.6891	-0.422007	1.06753	-0.677992	-1.03706	0.358822	-0.162288	1.66332	-0.697513	1.43473	-1.01931	-0.508226		-4.10786	-4.02017	-4.07067	-4.01663	-4.07067	-4.03801	-4.02372	-3.93417
1797	2087.96	80.9312	23.4334	9888.62	2037.33	6057.24	2265.44	4008.01	7044.8	13892.9		6072.25	9250.85	2731.18	1552.69		1252.63	14195.2	20937.4	21491.9	30563.4	30214.2	27499.1	6330.34		2220.44	3333.92	1079.99	12.0975	-1.10501	0.466963	-0.951902	-0.128811	0.684863	1.66458		0.470536	1.07789	-0.682174	-1.49693		-1.80673	1.69563	2.25631	2.29402	2.80204	2.78546	2.64962	0.530586
1812	2591.14	41.3143	23.6077	40519	64514.2	73652	79196.6	78585.1	66370.3	25128.4	69675.1	40288.3	2940.84	82732.2	74297.9	1693.35	4596.5	8321.35	35841.4	54542.9	38395.4	24354.1	35106	40181.4	1527.04	14597.9	34319.2	18454.3	15.1223	0.855039	1.04615	1.15086	1.13968	0.895961	-0.505257	0.966067	0.175785	-3.60028	1.21387	1.05874	-4.39662	-2.95597	-2.09969	0.0070487	0.612814	0.106356	-0.550414	-0.0228598	0.171951
1815	1837.85	67.9305	23.6356	7732.62	1227.57	1364.28	3054.3	2604.79	2480.62	6913.15	3100.68	1480.55	27543.6	1748.87	2001.3			21202.7	14727.8	11758.5	14864.7	13424.2	11854.3	1198.15		1712.83	3818.73	6905.41	11.4772	-1.21562	-1.06329	0.0994147	-0.130263	-0.200731	1.27791	0.121155	-0.9453	3.27222	-0.705002	-0.510493			2.89475	2.36904	2.0442	2.38239	2.23534	2.05591	-1.25062
1819	2557.16	39.0719	23.6646	52672.4	96148.7	86972.4	127459	128839	85443.5	5870.19	26576.3	63418.2		95530.5	75269.5	12090.8			22831.1	78535.9	53651.5	4709.86	55017.3	63189.6	16618.2	7990.32	41824.1	689.622	15.7049	0.848112	0.703403	1.2548	1.27034	0.677816	-3.18567	-1.00702	0.247743		0.838806	0.494911	-2.14324			-1.22615	0.556198	0.00646515	-3.5034	0.0427321	0.242533
1825	1714.87	29.3579	23.6905	3667.86	4627.95	3550.26	2912.71	3267.02	10028	1099.22	3953.27	1099.77	1632.87	4304.12	8148.14			1499.47	4459.47	1308.24	1961.13	1710.06	1611.03	8717.02	7550.58	2302	991.727	2729.23	11.6668	0.50938	0.126929	-0.15863	0.00698277	1.62497	-1.56451	0.282052	-1.56379	-0.993582	0.404724	1.32548			-1.11654	0.455879	-1.31337	-0.729306	-0.926943	-1.01301	1.42284
1826	822.366	99.7599	23.6956	31121	26709.7	25170	13413	23983.6	24799.9	66292.7	23441.3	28342	25313.2	31412.7	25267.3	49153.8	35042	36783.3	8310.31	51699	64237.2	17533.3	8734.29	78673.7	4492.76	14930.9	23954.8	23356	14.7737	-0.0686121	-0.154275	-1.06235	-0.223929	-0.175644	1.24287	-0.256926	0.0169654	-0.146089	0.165371	-0.148709	0.811324	0.323108	0.393072	-1.753	0.884159	1.19743	-0.675881	-1.68122	1.4899
1831	2662.18	43.9571	23.7322	59819.5	82526.5	95472.7	105343	28725.5	71915.5		14868.4	72086.5		109677	93891.3	6909.69			7723.7	67222.1	67112.4	1735.7	39616.7	76515.4	2620.99	2557.25	54143.4		15.6518	0.680811	0.891042	1.03298	-0.841716	0.482257		-1.7918	0.485683		1.09115	0.866946	-2.89735			-2.73668	0.384889	0.382534	-4.89046	-0.377937	0.571705
1835	5334.36	67.0164	23.7733	62801.7	32417.4	40880.1	16699.3		48282.6	487709	65876.7	10267.5	26762.2	61340.5	84128.9		242339		14637.1	276943	61866.3		4172.09		11014.1	16049.7	180637	9276.88	15.5092	-0.524722	-0.19009	-1.4817		0.0500126	3.38646	0.498279	-2.1834	-0.801294	0.395349	0.851112		2.37746		-1.67186	2.57003	0.407664		-3.48265
1841	4309.08	46.759	23.8763	73788.4	307447	165743	15150.2	20392	103777	405679	4289.4	84814.5	173212	175173	99374.6		390231	582405	156450	234007	67618.6	8487.79	337660	132875		435575	58855	7373.52	16.2658	1.96414	1.07275	-2.37879	-1.95012	0.397291	2.36414	-4.19928	0.106184	1.13634	1.15259	0.334751		2.30813	2.88583	0.989501	1.57035	-0.220706	-3.21467	2.09938	0.753872
1845	818.255	85.1977	23.9359	16098.7	14198.2	19037.4	26454.8	38406	24155.1	5184.66	8024.14	40659	19972.7	37819.7	26639.8	14494	6292.48	24122.9	9750.42	20896	11001.2	11520.4	15987.3	17967	4449.2	11774.9	16837.3	3493.25	14.2607	-0.467309	-0.0441824	0.430506	0.96831	0.299309	-1.9207	-1.2906	1.05055	0.0250042	0.946115	0.440562	-0.437566	-1.64132	0.29738	-1.00949	0.0902059	-0.835355	-0.768833	-0.296098	-0.12767
1846	3280.45	46.926	23.9525	29157.6		399	388	406	379	422	433	422	381	403		380		29522.2	16662.9	6216.38	70149.6	8404.74	67285.6	29860.2		32331.7	20010	24207	8.64701		-0.00676588	-0.047098	0.0183251	-0.0809568	0.0740884	0.111212	0.0740884	-0.0733636	0.00762521		-0.0771552		6.2025	5.37734	3.95485	7.45114	4.38998	7.391	6.21892
1851	3280.46	49.429	23.9811	28055.1	6016.85	28622.2	19058.8	20386.1	10442	18090.8	16410.9	90325.6	21217.9	51666.2	42407.3	22032.9	436	384	402	400	436	417	399	396	379	391	397	416	14.4734	-1.9186	0.331454	-0.255227	-0.158097	-1.12328	-0.330421	-0.47103	1.98945	-0.100397	1.18354	0.898631	-0.0460233	-5.70521	-5.88843	-5.82234	-5.82954	-5.70521	-5.76949	-5.83315	-5.84404
1862	2330.05	48.1776	24.0732	16079.3	8641.6	6005.39		3031.96	12239.4	11804.6	26418.5	1315.92	34037.5	2037.91			12083	33815.1	42037.8		5556.54	21651.6	13568.3	10592.6	36767.2	24114.9	2143.33	11422.6	12.8223	0.254828	-0.270212		-1.25622	0.756994	0.704804	1.86701	-2.4604	2.23258	-1.82938			0.738433	2.22313	2.53714		-0.382283	1.57993	0.905702	0.548511
1869	3355.7	53.084	24.1576	22115.8	417	377	437	378	387	419	390	411	432	416	381	406	112907	4270.24	10560.7	197488	54043	3653.88	8677.06	1746.9	3278.1	6555.77	137591	11798.8	8.65731	0.0465963	-0.0988866	0.114182	-0.0950649	-0.0611175	0.0534991	-0.049977	0.0256873	0.0975802	0.0431324	-0.0836601	0.00802862	8.12747	3.40279	4.70912	8.9341	7.06451	3.17791	4.42568	2.11328
1876	4229.12	54.5507	24.2351	30538.6	3699.26		6376.32		69709.4	46740.4	97452.9	28477.6	4017.93	39206.2	16521.7		168192	77702.8	64408.2	560939	82619.2	149863	51131.4			99785.5	118465	94062.8	14.3007	-2.44765		-1.66216		1.78839	1.21171	2.27175	0.496866	-2.32843	0.958123	-0.288593		3.05907	1.94501	1.67429	4.79681	2.03352	2.89262	1.34125
1879	1796.96	35.5722	24.2428	3774.61	1676.4	4954.31	12532.5	1478.39	1815.3	1421.78	6785.43	5850.51	1762.42	5173.32	1398.12		2914.6	11002.5	4068.4	9297.7	25514	3214.06	7793.81			1972.87	3857.73	1237.14	11.5673	-0.856151	0.707162	2.04608	-1.03749	-0.741311	-1.09382	1.16092	0.947041	-0.783967	0.769569	-1.11803		-0.0582243	1.85824	0.42294	1.61535	3.0717	0.0828762	1.36081
1884	2769.22	52.7162	24.3229	15631	28091.4	38126	17127.7	76795.3	44751.2	10726	94405.1	9485.8		51787.6	57881.9	36911.9	6800.34	3296.85	17382.5	7430.54	6658.6	11484.5	13389	3457.92	16388	11283.6	10234.4	14294	15.0471	-0.269307	0.17134	-0.983108	1.18158	0.402491	-1.65833	1.47943	-1.8356		0.613172	0.773676	0.124649	-2.31576	-3.36028	-0.961799	-2.1879	-2.34615	-1.55975	-1.33839	-3.29146
1889	5625.45	63.1205	24.376	41221.2	406	377	419	383	399	416	400	425	426	420	426	393	66104.5	50787.4	6989.12	64232.6	122905	80915.4	12618.3	14301.7	40627.8	92108.9	40117.5	37715.2	8.66947	-0.0041369	-0.111052	0.0413336	-0.0882722	-0.0292279	0.0309669	-0.0256166	0.0618462	0.0652368	0.0447727	0.0652368	-0.0510873	7.34299	6.96271	4.10142	7.30155	8.23772	7.63465	4.95376	5.13442
1897	2235.02	85.9869	24.4085	11108.8	3381.77	13163.4	6535.76	6236.94	14621.7	25787		9204.7	13975	4564.88	3472.64		3060.03	22408.8	37085.9	43883.2	115484	49761	43620.9	9847.78	3401.31	3749.99	4949.54	2926.5	13.0036	-1.28	0.680684	-0.329425	-0.396942	0.832257	1.65079		0.16459	0.766997	-0.847203	-1.24175		-1.42423	1.44821	2.17502	2.41782	3.81377	2.59917	2.40917	0.262018
1898	2450.09	37.3372	24.4088	9036.57	6960.03	13980.2	9628.14		12695.5		4858.78	10967.5	5586.03	10754	7601.91			3502.39	5815.02	7526.87	9979.22	5703.29	10683.9	17196		6716.98	10541.2	5471	13.089	-0.32409	0.682126	0.144075		0.543062		-0.842589	0.331976	-0.641358	0.30362	-0.19682			-1.31484	-0.583399	-0.211133	0.195744	-0.611387	0.294189	0.980817
1900	2757.24	56.289	24.4266	92493.8	195838	187433	307862	238344	299830	289595	344800	148405	85780.7	281394	310763	84650.6	110425	124243	238440	226458	111018	291597	181074	93284.3	355181	211395	135126	278846	17.6839	-0.104634	-0.167919	0.547989	0.178745	0.509846	0.459738	0.711461	-0.504756	-1.29557	0.418294	0.561515	-1.31471	-0.931229	-0.761138	0.179331	0.104945	-0.923503	0.469678	-0.217721	-1.17459
1902	3209.34	59.8943	24.4349	14784.7	47600.2	67507.4	39702.4	33871.8	41527.5	48361.9	86250.6	11580.1	10003	44961.8	47883.6	7994.3	9455.73	21382	43368.7	54826.3	11263.5	72777.2	13635.1	15239	63738.7	33981.2	15945.6	148117	14.9968	0.54187	1.04595	0.28013	0.0509885	0.344971	0.564776	1.39944	-1.49745	-1.70866	0.459603	0.550434	-2.03205	-1.78984	-0.612701	0.407557	0.745771	-1.53744	1.15439	-1.26177	-1.10133
1903	654.194	65.8604	24.4401	14178.1	40409.5	30991.4	29052.2	10978.8	58670.9	38255.7	9349.08	40289.4	17398.5	45983.9	49741.9	107758	123866	30221.3	31690.2	62065.3	107184	28421.1	43134.4	108248	36759.8	33030.2	172663	20356	14.9932	0.30921	-0.0736165	-0.166838	-1.57077	0.847161	0.23019	-1.80259	0.304917	-0.906522	0.495643	0.608977	1.72424	1.92523	-0.109921	-0.0414493	0.928302	1.71654	-0.198522	0.403355	1.73078
1904	5211.49	50.0624	24.4675	37101.8	42186.2	138439	77397.5		44649.3	31603.3	35630.4	4079.9	76497.4	19084.7	5162.47		61539.6	178709	27373.4	44649.3	32843.7	50640.7	8560.69	76319.4		202072		155337	14.897	0.467509	2.18192	1.34302		0.549374	0.0508126	0.223845	-2.90266	1.32615	-0.676844	-2.56313		1.01225	2.55028	-0.156489	0.549375	0.106352	0.731034	-1.83346	1.32279
1908	2553.12	66.8258	24.483	181135	702321	1.10248e+06	295570	282349	783978	666028	589868	99569.5	93606.5	476204	637702	18672.3	257681	179006	232201	675192	661093	714287	15911.9	181254	609219	518396	271666	725334	18.2767	1.14509	1.79564	-0.103538	-0.169558	1.30377	1.06854	0.893353	-1.67326	-1.76236	0.58454	1.00584	-4.08807	-0.301454	-0.827032	-0.451666	1.08826	1.05781	1.16947	-4.31886	-0.80903
1910	2573.3	36.7938	24.497	9645.82	394	405		414	378	412	383	417	429	400	415	379	5989.88	9489.42	5921.59		7787.65	8334	2661.21	36287.6	6045.94	2165.74	4874.15	10424.6	8.65117	-0.0291187	0.0106076		0.0423164	-0.0889281	0.03533	-0.0699699	0.0527331	0.0936633	-0.00731432	0.045797	-0.0851165	3.89714	4.56093	3.8806		4.2758	4.37362	2.72669	6.49602
1912	3188.35	62.1582	24.5131	2858.5	2111.79	7366.12		5275.2	3307.78		1017.23	3702.48		2309.14	2355.77	4516.74	992.253	3651.8	2386.08	2643.36	2837.57	2522.04	3287.88	4034.68	3413.75	1963.28	3166.25	1568.16	11.5898	-0.54558	1.25686		0.775178	0.101817		-1.59941	0.264445		-0.416691	-0.387852	0.551233	-1.63527	0.244558	-0.369408	-0.221674	-0.119394	-0.289459	0.093108	0.388407
1914	2931.3	54.7247	24.5201	62929.7	193470	95675.8	182055	133336	229656	124330	207446	100881	43094	173067	192012	28814.2	427	405	426	417	396	413	385	393	419	435	406	384	16.8988	0.662964	-0.35292	0.575231	0.125918	0.91033	0.0250246	0.763587	-0.276493	-1.50359	0.502188	0.652049	-2.08429	-8.16069	-8.23701	-8.16408	-8.19488	-8.26943	-8.20879	-8.31007	-8.2804
1917	1740.68	33.1985	24.5699	38590.8	29402.7	45223		27316.3	29330.1	18983.2	44028.9	47756	36890.6	57223.8	27241.8		29811	58709.4	39010.5	46710.3		44200.3	50673.6	18316.2		39480.5	41756.5	27094.2	15.0777	-0.234019	0.387086		-0.340209	-0.237588	-0.865245	0.34848	0.465712	0.0932831	0.726646	-0.344147		-0.214125	0.763623	0.173892	0.433769		0.354085	0.551264	-0.916847
1918	2466.08	44.6006	24.5717	48194.1	187839	241156	210145	159552	226522	163120	266154	100763	13717	218137	221489	90321.2	19666.8	44751.5	93015.6	144812	49282.9	126672	80614.5	46905.6	176645	115547	156736	128792	17.1508	0.368386	0.728856	0.530274	0.132915	0.63854	0.164826	0.871149	-0.53014	-3.40708	0.584124	0.606121	-0.687975	-2.88728	-1.7011	-0.645566	-0.00693447	-1.56195	-0.200014	-0.851999	-1.63328
1919	2553.14	53.3739	24.5759	248529	146832	289740	307770	196912	174588	781857		173535	246223	196624			433	422	412		395		388	427	411		413	385	17.8907	-0.726927	0.253667	0.340761	-0.303543	-0.477134	1.68581		-0.485862	0.0188761	-0.305653			-9.13251	-9.16963	-9.20423		-9.26502		-9.29082	-9.15264
1921	1740.32	33.2304	24.577	21060.5	13645	24359.6	34851.4	13708.8	14124.5	9587.11	24182.2	24410	13143.4	29403.1	13942.8		15608.6	30698.5	19580.1	25989	43384	22085.3	26022.6	8733.64		18703.9	21127.8	13247.4	14.1439	-0.407795	0.428329	0.945055	-0.401056	-0.357965	-0.916995	0.41778	0.431307	-0.461823	0.699804	-0.376639		-0.213819	0.762002	0.113225	0.521736	1.261	0.286921	0.523601	-1.05151
1924	1739.97	33.467	24.581	137757	136887	123522	210137	172344	168867	114548	131450	131412	189987	197311	153110		136906	130151	139273	134119	160879	176648		125348		173775	148892	119497	17.2347	-0.172084	-0.320304	0.446258	0.160225	0.130817	-0.429112	-0.23056	-0.230967	0.300829	0.3554	-0.0105034		-0.17188	-0.244885	-0.147151	-0.201552	0.0609103	0.19581		-0.299128
1926	556.206	59.3376	24.5834	10280.8	9749.21	6802.23	71889.8	145010	30760	9740.86	48859.2	5547.01	65733.8	91272.4	89929.4	4377.05	23262.8	10714.5	28618.8	13184.3	10345.6	29435.1	42692.8	4018.05	47222.5	59976.8	15141.1		14.7058	-1.45469	-1.97396	1.42774	2.44004	0.20301	-1.45592	0.870587	-2.26826	1.29859	1.77213	1.75075	-2.61001	-0.200018	-1.31848	0.0989208	-1.01922	-1.36903	0.139491	0.675949	-2.73348
1927	1925	40.0356	24.593	17775.6	6638.4	2869.89	1571.77		12583.7	42788.9	9449.04	3407.94	25308	11297.5	19037.9		21399.1	24769.4	827.949	47167.2	14359.5	7292.38	25012.5	21524.7		16069.9	47539.2	15006.2	13.1054	-0.408785	-1.61862	-2.48723		0.513866	2.27955	0.100548	-1.37072	1.5219	0.358315	1.11118		1.27986	1.49087	-3.41201	2.42009	0.70431	-0.27323	1.50496	1.2883
1929	2573.3	37.0308	24.6059	7608.09	2676.46	7446.38	1503.95	6569.84	4411.27	28877.8	5338.97	4956.81	3433.94	8831.29	1023.89		398	406	387	434	423	380	405	403		414	410	424	12.1746	-0.788503	0.687712	-1.62007	0.507032	-0.0676311	2.64306	0.207735	0.100584	-0.428961	0.933798	-2.17476		-3.53799	-3.50928	-3.57842	-3.41306	-3.4501	-3.60476	-3.51283	-3.51997
1935	2328.32	33.2447	24.6346	2050.56	1343.4	2119.93	3169.72	1161	1268.03		2062.87	2263.38		2607.6	1143.6		1353.5	2950.05	1838.22	2254.7	4125.71		2426.56			1634.14	1870.37	1248.84	10.8026	-0.410962	0.247165	0.827505	-0.621484	-0.494262		0.207805	0.341627		0.545875	-0.643269		-0.400156	0.72389	0.0414615	0.336085	1.20779		0.442064
1936	2553.58	47.1472	24.6385	30289.3	43600	73333.8	56430.3	36630.5	47955.3	67020.2	54897.9	18908.9	14684.4	41971.9	45655.6	41896.5	20177	28344.2	39142.6	50407.6	42056.4	47157	28423.4	19468.9	51660.5	35990.5	28576.8	47876.5	15.3404	0.0716807	0.821833	0.443823	-0.1796	0.209044	0.691951	0.404105	-1.13358	-1.49837	0.0167794	0.138147	0.0141852	-1.03993	-0.549592	-0.0839066	0.280995	0.0196783	0.184826	-0.545567	-1.09148
1938	415.254	39.946	24.6445	9354.91	5021.97	12772.1		11170.9	6134.47	5877.33	5776.04	20426.4	4469.24	6944.18	7254.41	6633.71	9381.84	5422.91	4387.25	16414.6	6146.62	18189.4	7210.06	18196.3	19067.5	5405.25		4313.27	12.8825	-0.588464	0.758207		0.564952	-0.29978	-0.361559	-0.386637	1.43564	-0.756688	-0.120913	-0.0578595	-0.186902	0.313152	-0.477651	-0.783403	1.12019	-0.296926	1.26831	-0.0667078	1.26886
1939	2535.1	51.7986	24.6453	3519.45	3445.88	5204.3	3251.82	2683.54	4138.53	1234.75	9808.69			2524.87	4414.01	716.636	700.207	1232.36	5238.1	4855.5	785.803	5592.57	1176.08		4072.11	2178.22		8311.41	11.5593	0.191377	0.786206	0.107749	-0.169359	0.455622	-1.28928	1.70056			-0.257286	0.548594	-2.07418	-2.10764	-1.29208	0.795546	0.686123	-1.94126	0.890014	-1.35951
1941	1870.87	30.3455	24.6589	6146.33	5690.05	9726.1	1967.99	6374.15	7436.48	3281.03	4052.25	4592.83	6159.58	4439.21	3541.2	2927.87	6816.76	6513.11	8534.92	4031.13	6147.58	3907.11	8956.53	9427.68	8210.18	8183.19	5342.07	7513.95	12.1669	0.307329	1.08075	-1.22439	0.471121	0.693507	-0.486964	-0.182391	-0.00173041	0.421718	-0.0508104	-0.376873	-0.65126	0.567972	0.502233	0.892264	-0.189929	0.418906	-0.235012	0.961827	1.03579
1943	2555.81	47.1867	24.6618	1543.79		3531.79	2586.7	1628.74	1913.67	3773.19		958.659	1041.57	2164.63	1706.1	2127.2	959.413	1188.89	1521.14		2077.8	2327.25	1390.7	1213.91	2429.33	1858.68	1470.04		10.9377		0.848499	0.399211	-0.268146	-0.0355605	0.943882		-1.03281	-0.913142	0.142216	-0.201199	0.117051	-1.03168	-0.722281	-0.366753		0.0831541	0.246723	-0.496095	-0.692245
1945	2898.1	108.634	24.6708	7340.42	4948.55	22653	2905.58	2666.84	9524.52	34771	8987.46			5229.87	6142.19	4804.08	2844.23	1773.83	6155.01	7440.62	16133.5	6712.11	2094.63	3122.72	4984.35	3964.93	2498.16	11843.9	12.823	-0.55017	1.64446	-1.31835	-1.44205	0.394472	2.26264	0.310739			-0.4704	-0.238421	-0.592916	-1.34914	-2.0303	-0.235415	0.0382477	1.15482	-0.110409	-1.79048	-1.21437
1946	2553.84	97.7484	24.672	15904.6	11640.7	44524.1	6682.11	7545.89	20839.3	62909.4	23850.9			14986.9	16875.1	12331.6	6335.88	4462.2	14635.3	18067.8	28062.3	16126.7	4907.49	6598.15	12945.6	11189.5	7786.94	26974.7	14.0871	-0.580169	1.35524	-1.38097	-1.20559	0.259959	1.85393	0.454696			-0.215646	-0.044457	-0.496989	-1.45773	-1.96352	-0.249895	0.0540747	0.689285	-0.109899	-1.82629	-1.39922
1950	2606.02	42.5441	24.68	9495.02	12670.8	38020.2	13768.8	3768.17	23077.6	10349.5	29257.5		2524.01	28502.5	30321.6	3604.76	3463.5	4692.19	16998.5	13864.2	8227.31	20567.9	6307.73	6503.63		14843.6	7354.12	20890.1	13.6313	-0.00210261	1.58316	0.117793	-1.75167	0.862887	-0.294043	1.2052		-2.32982	1.16748	1.25674	-1.81563	-1.8733	-1.43527	0.421801	0.12776	-0.625113	0.696791	-1.00841	-0.964289
1955	2292.02	72.9192	24.7339	12400.5	52279.8	8218.36	35452.3	20671.3	9498.59	6547.8	72085.9	6969.32		31089.1	71329.7	8211.22	6305.38	6658.89	27852.5	17203.1	14277.5	8494.96	20654.4	15277.5	7987.41	4006.2	10474.9	109925	14.2702	1.40381	-1.26553	0.843431	0.0651774	-1.05666	-1.59337	1.86727	-1.50336		0.653961	1.85205	-1.26678	-1.64779	-1.56909	0.49536	-0.199776	-0.468704	-1.21777	0.0640003	-0.371037
1957	432.28	43.1484	24.7435	13781.1	6080.97	17346.5	6250.2	19128.4	9361.77		7179.39	29313	6444.78	11180.2	12226.3	9906.85	11603.3	7209.42	5226.65	21307.1	8009.41	22368.2	10513.2	26671.8	26881.9	6772.63	5699.51	4487.98	13.3892	-0.819142	0.693126	-0.779542	0.834203	-0.196662		-0.579583	1.45003	-0.735313	0.0594344	0.18847	-0.115018	0.113015	-0.57356	-1.03756	0.989817	-0.421749	1.05994	-0.0293142	1.3138
1958	1915.84	70.8255	24.7515	39450.6	90095.6	120317	109424	65088.7	131782	71138.9	158211	30891	31253.4	85496.9	103424		40621.4	55206.1	110158	90954.1	35333.2	112036	54736.9	37151.5	7178.46	69936.2	47148	123124	16.3047	0.154497	0.571805	0.434902	-0.314553	0.703122	-0.18632	0.966819	-1.38977	-1.37295	0.0789132	0.353534		-0.99472	-0.552131	0.444539	0.168179	-1.19594	0.46893	-0.564445	-1.12354
1966	1722.91	33.2342	24.7936	9753.41	7196.85	37739	16934.9	4367.17	2389.4	24186.9	16679.4	16368.9	6101.07	14460.2	3884.05		419	419	406	382	394	395	409	417	394	377	435		13.2985	-0.485388	1.90523	0.749175	-1.20606	-2.0761	1.2634	0.72724	0.70013	-0.723691	0.521257	-1.37519		-4.58773	-4.58773	-4.6332	-4.72111	-4.67649	-4.67283	-4.62258	-4.59463
1969	605.2	60.0957	24.8093	7745.97	16332.8	15515.6	14180.4	50971.8	19142.9			20657.1	9011.62	38324.4	31638.4	12810.9	23678		7963.28	12614.2	17353.2	23562.6	39246.6	18187.6	28085.4	14496.2	28972	9459.94	14.2863	-0.2908	-0.364852	-0.494668	1.35113	-0.0617582			0.048066	-1.14871	0.939694	0.663106	-0.641202	0.244978		-1.32714	-0.66352	-0.203367	0.237928	0.973997	-0.135617
1975	2610.13	49.9068	24.856	12632.5	29396.5	72693.2	45374.3	27664.7	37812.8	35717.3	69327.2	6758.77	5727.07	40394.8	75404.3	15511.6	8850.52	18862.9	29778.8	61615	15604.2	41126.7	17088	6199.06	30325.5	19932.1	17114.1	51292	14.8551	-0.011785	1.29439	0.614445	-0.0993855	0.351445	0.269191	1.22599	-2.1326	-2.37156	0.446739	1.34722	-0.934084	-1.7436	-0.651877	0.00685654	1.05585	-0.925496	0.472642	-0.794448	-2.25731
1977	2153.95	83.3456	24.8681	4887.01	7531.93	13745.1	6394.17	3576.07	6937.5	9871.63	20871.8			4508.33	8551.42			3400.98	11048.7	9704.28	2118.29	11250.8	2472.35		6614.69	5040.61	1628.62	16647.9	12.9612	-0.0824181	0.785406	-0.31868	-1.15706	-0.201022	0.307851	1.38804			-0.822845	0.100728			-1.22949	0.470369	0.283184	-1.91253	0.496513	-1.68956
1978	2448.07	50.4141	24.8811	23363	48275.5	74552.5	58788.5	41198.1	49566.7	68705.1	95514.5	12903.8	7974.23	41746.8	72226.9	39135.6	379	384	412	393	408	408	426	389	388	384	380	416	15.3741	0.184868	0.811835	0.469112	-0.0438432	0.222949	0.693995	1.1693	-1.71862	-2.41301	-0.0247569	0.766113	-0.11794	-6.80808	-6.78917	-6.68763	-6.75575	-6.70171	-6.70171	-6.63943	-6.77051
1979	2379.04	66.3795	24.8905	2685.88	4070.53	5020.36	2573.61	1507.03	7225.44	2032.81	8368.11	1909.48		2711.28	9008.16		400	418	398			421	416	396	408	434	427	379	11.8451	0.14588	0.448454	-0.515542	-1.28763	0.973749	-0.855858	1.18557	-0.946157		-0.440362	1.2919		-3.20126	-3.13776	-3.2085			-3.12744	-3.14468	-3.21576
1984	2319.03	81.6504	24.9009	28292.9	61534.7	110889	54533.7	36084	71635.6	44267	134631	10373.9	8031.69	50154	84348.5		16147	25640.4	80415	74308.8	31676.1	90370	26135.1	12140.8	65854.4	46283.8	18845.4	115965	15.4939	0.415195	1.26484	0.240943	-0.354845	0.634472	-0.0599737	1.54473	-2.15325	-2.52243	0.120159	0.870158		-1.51494	-0.847783	0.801259	0.687328	-0.542812	0.969639	-0.820213	-1.92634
1985	2448.06	55.5897	24.9084	20357.4	383	431	395	429	383	408	407	381	385	435	386	388	11922.3	23545.2	53881	56397.7	36656	65418.2	26522.4	11023.2	50348.8	32230.9	24491.6	71396.4	8.64545	-0.0642495	0.106094	-0.0197413	0.0993837	-0.0642495	0.0269752	0.0234349	-0.0718029	-0.0567355	0.119421	-0.0529931	-0.0455373	4.89592	5.87769	7.07204	7.1379	6.51631	7.35195	6.04947	4.7828
1987	2535.1	56.6172	24.9417	2517.59	9970.52	14073.9	9563.89	6466.03	9237.47	8563.97	17937.7	2001.31	887.998	6855.17	11580.1	2580.35		4595.31	9893.11	10609.3	6379.95	11061.1	6261.94	1091.38	9077.62	6615.26	4579.1	15190.9	12.6376	0.64586	1.14314	0.585789	0.021072	0.53569	0.426471	1.49311	-1.67086	-2.84318	0.105384	0.861767	-1.30424		-0.471648	0.634615	0.735448	0.00173613	0.795612	-0.0251983	-2.54566
1989	2171.96	82.0803	24.9472	23663	51357.3	34288.1	34652.7		60527.4	61970.3	125327	10780.4	8857	46297	65376.9		15537.1	22069.2	66161	64455.5	25239.2	81081.5	23693.3	10864.8	1454.86	41750.8		93921.5	15.2538	0.394466	-0.188395	-0.173135		0.631484	0.665473	1.68152	-1.85769	-2.14121	0.244815	0.742677		-1.33039	-0.824067	0.759878	0.7222	-0.630437	1.05327	-0.721623	-1.84645
1990	2823.22	52.1625	24.9766	1830.1	1524.38	3002.7	2951.98	2913.83	2593.29		990.767	2938.69	1636.01	2486.12	2713.72	2454.28		1043.11	1803.87	1453.85	4032.18	1247.69	2295.89	1990.21	2110.73	2093.78	2203.12		11.1454	-0.571351	0.406685	0.382109	0.363344	0.19521		-1.19296	0.375601	-0.469395	0.134325	0.2607	0.115727		-1.11868	-0.328477	-0.639695	0.831987	-0.860312	0.0194781	-0.186653
1992	2991.43	48.7138	25.0145	39935.3	33980	66557.9	24476.1	41868.7	56893.2	73274	21609.7	45767	10717.6	51909.1	29602.2	3677.45	28618.2	20394.1	84658.6	38716.3	108662	21778.7	38961.4	97039.8	24119		40277.4	83768.6	14.8829	0.169475	1.1394	-0.303839	0.470661	0.913044	1.27809	-0.483533	0.599096	-1.49523	0.780776	-0.0295054	-3.03844	-0.0782797	-0.56706	1.48645	0.35773	1.84656	-0.472292	0.366834	1.68337
1996	2016.89	75.0813	25.0399	19676.1	34448.5	49129.7	38814.8	20835.9	53851	21275.2	64396.9	8813.84	9387.71	34256	37006.6		10870.2	17622.4	43449.7	31160.3	13262.2	45195.7	19624.3	11514.2	5520.75	24788.5	14154.5	47567.2	14.8052	0.266925	0.779081	0.43909	-0.458443	0.911457	-0.428344	1.16948	-1.69967	-1.60867	0.258839	0.370266		-1.39714	-0.700103	0.60183	0.122194	-1.11019	0.658671	-0.544878	-1.31411
1997	2931.3	85.4368	25.0409	69327.3	421	406	401	401	430	400	414	436	407	428	403	391	100002	81142.7	172212	209265	144336	234634	113734	116215	265912	147178	121386	186902	8.68397	0.0337046	-0.0186359	-0.0365134	-0.0365134	0.064221	-0.0401157	0.0095151	0.0842125	-0.0150869	0.0574951	-0.0293358	-0.0729471	7.92569	7.6242	8.70986	8.991	8.4551	9.15608	8.11133	8.14247
2002	708.321	86.7922	25.1512	13649.9	19563.6	15274.8	15057.4	22536.3	25846.1	36642.1	9383.38	47427.9	29234	29199.9	24883.7	20281.6	12661.2	34839.2	7204.03	26574.8	41097	13744.1	11990.7	48008.4	3035.41	14162.3	12953.5	17348.4	14.4684	-0.21253	-0.569543	-0.590231	-0.00845186	0.18925	0.692805	-1.27252	1.06504	0.366945	0.365265	0.134503	-0.160528	-0.840285	0.620012	-1.65382	0.229357	0.858334	-0.721889	-0.918785	1.08259
2003	1570.69	54.6314	25.1519	3189.36	10260.1	5267.5	2443.92	1755.22	7665.4	3172.46	5491.85	8080.29	5734.38	7146.3	11695.2		9146.09	5920.02	2857.3	2188.62	8784.6	8227.38	5103.03	4653.45		5205.66	9822.39	4323.3	12.4055	0.919219	-0.0426329	-1.15056	-1.6281	0.49861	-0.774152	0.0175397	0.574654	0.0798856	0.397444	1.10809		0.753403	0.12585	-0.925098	-1.30973	0.695225	0.600681	-0.0883978	-0.221451
2007	1481.66	50.1893	25.1912	7031.73	2994.98	2131.29	2481.99	4763.31	1879.69	4637.03		7534.88	15470	3096.66				8597.52	7117.72	8670.46	11634.7	7854.2	36856.3	4028.56			2204.42	1081.66	11.9499	-0.401578	-0.892399	-0.672626	0.26784	-1.07363	0.229076		0.929459	1.96727	-0.353413				1.1198	0.847289	1.13198	1.55624	0.989339	3.21971	0.0261372
2009	2160.03	79.6132	25.1985	4349.79	1584.36	8533.68	972.095	5782.32	3968.63	17593.1	1906.08	3649.85	1789.58	2259.92	2757.89	5044.85	1664.31	2682.93	2741.04	6872.75	14282.3	2497.43	2152.81	7153.03	3363.97	3739.44	6442.98	2186.73	11.7146	-1.08495	1.34432	-1.78968	0.7828	0.239792	2.38809	-0.818243	0.118988	-0.909229	-0.572574	-0.285285	0.585963	-1.01392	-0.325036	-0.294125	1.03204	2.08731	-0.428402	-0.642626	1.08971
2011	2844.27	58.695	25.2066	92257.3	241819	183124	308958	175563	272084	184787	245017	153642	59303.7	221912	239348	103701	82208.1	84449.5	191048	228476	85218.6	207160	136750	64501.5	278738	182025	187655	171357	17.4877	0.395907	-0.00519913	0.749392	-0.0660354	0.566034	0.00784358	0.414864	-0.258448	-1.63183	0.271969	0.38109	-0.82559	-1.16067	-1.12186	0.055917	0.314024	-1.10878	0.172724	-0.426482	-1.51061
2016	388.136	36.2276	25.251	16784	45290.8	8589.08	39538.2	38173.3	46551.3	13678.1	22270.2	58511.8	46196.8	77028	75233.5	115279	55328.1	29786.6	37250.6	56023.6	71121.4		61574	88955.6	72225.2	56187.5	99387.2	34011.3	15.2745	0.192407	-2.20624	-0.00356486	-0.0542465	0.23201	-1.53494	-0.831697	0.561916	0.220982	0.958571	0.924563	1.54024	0.4812	-0.412147	-0.0895464	0.499224	0.843473		0.63551	1.16627
2023	3041.39	40.4805	25.2766	17441.3	28264.1	18422.4	10864.4	6602.06	26338	20905.1	37741.3			8151.64	13021.2	3998.85	9441.65	7773.54	32396.6	36982.4	2505.89	21784.9	14256.1		41793.9	12976.2	10044.6	15766.8	13.7919	0.994786	0.377277	-0.38458	-1.1032	0.892959	0.559669	1.41196			-0.799023	-0.123321	-1.82653	-0.587074	-0.867542	1.19166	1.38266	-2.50079	0.619141	0.00738948
2024	3268.43	64.0192	25.2767	16175.3	4116.03	1007.76	7072.38	3546.24	17620.1	26791.1	10552.5	4828.01	36165.6	24279	7023.14	4304.36	23071.7	6312.09	7392.52	3622.3	5889.18	9825.7	19661.5	11849.4	109913	51470.3	23956.1	7503.09	12.9617	-0.954643	-2.98474	-0.173702	-1.16961	1.14325	1.74779	0.403616	-0.724467	2.18065	1.60574	-0.183781	-0.890098	1.53215	-0.337778	-0.10983	-1.13899	-0.437829	0.300663	1.3014	0.570841
2031	2931.88	46.9359	25.2976	76375.3	86859.7	99122.4	95045.2	77051.9	97769.7	116594	140296	56034.5	57643.6	94269.6	85306.2		71451.6	73688.8	96700	90213.7	59294.9	89973.2	71290.8	59186.4	120756	79722.8	79581.2	115694	16.4339	-0.0275381	0.162986	0.102389	-0.200395	0.143163	0.397196	0.664177	-0.659909	-0.619063	0.0905679	-0.053574		-0.309258	-0.264779	0.127291	0.0271227	-0.578317	0.0232709	-0.312509	-0.580958
2033	2163.96	71.9365	25.313	6284.8	10190.8	1568.11	2176.21		2502.08	7620.08	18679.5	1302.48	1340.36	7391.35	9273.15		415	398	382		402	435	426	391	385	383	408		12.0157	1.29928	-1.40089	-0.928097		-0.726786	0.879893	2.17347	-1.66865	-1.6273	0.835926	1.16315		-3.31873	-3.37907	-3.43827		-3.36464	-3.25083	-3.28099	-3.40467
2038	2163.96	78.3309	25.3269	5675.83	389	422		393	394	433	431	396	393	436	418	428	3061.21	3220.79	9905.44	9284.25	3143.21	11739.8	3802	2510.96	2649.61	6619.1		9876.22	8.68543	-0.0817994	0.0356735		-0.0670402	-0.0633739	0.0727975	0.0661184	-0.0560691	-0.0670402	0.0827586	0.0219334	0.0560413	2.89446	2.96777	4.58858	4.49514	2.9326	4.83369	3.20712	2.6086
2042	2739.23	55.1356	25.3341	5554.15	2778.84	7869.65	6717.8	3015.25	8910.18	4407.2	11490.4		1588.99	5120.96	6035.27		2163.96		7507.03	4992.15	1960.17	7499.48	3220.16		8521.31	4393.86	2372.09	7931.07	12.2885	-0.848184	0.653633	0.425323	-0.730387	0.832788	-0.182804	1.19968		-1.65455	0.0337466	0.270752		-1.209		0.585575	-0.00300577	-1.35169	0.584123	-0.635536
2043	2931.8	61.4734	25.3416	36239.7	53618	59845.1	54067.3	46430.4	62189.8	81509.1	82104.3	33224.9	32392.1	52317.5	53539.9	35039.1	46044.8	39875.5	60841.9	52749.7	39488.8	55752.4	41964.1	36126.6	70272.5	47398.8	42160.8	66559	15.6544	0.0560807	0.214596	0.0681172	-0.151569	0.270039	0.660323	0.67082	-0.634372	-0.670996	0.0206566	0.0539777	-0.557673	-0.1636	-0.371136	0.238427	0.0325239	-0.385196	0.112396	-0.297483	-0.513576
2045	1640.73	56.0076	25.3507	42108.8	47663.2	56268.6	48542.9	29133.5	64474.5	35314.7	78016.8	14919.7	16442.6	40758.2	48852.8		17188.5	27241.3	60687.8	39295.4	18155.4	62081.1	30571.4	17062.1	71308	36306.2	20923.8	64985	15.2559	0.284685	0.524138	0.311067	-0.425512	0.720537	-0.147925	0.995592	-1.39097	-1.25075	0.0588981	0.320249		-1.18675	-0.522395	0.633213	0.0061676	-1.10779	0.665962	-0.356008	-1.1974
2046	3215.07	43.7138	25.3552	3236.44	2527.53	6415.89	3110.23	3068.95	4539.15	2628.79	5116.51			3394.07	3218.11	2447.47	2416.13	1547.46		3472.21	5662.6	3243.79	2252.96	2633.48	4125.63	2445.94	2487.77	2079.73	11.7604	-0.456934	0.886984	-0.157645	-0.17692	0.387757	-0.400267	0.560496			-0.0316468	-0.108449	-0.503375	-0.521969	-1.16476		0.00119151	0.706801	-0.0969833	-0.62284	-0.397692
2047	3027.27	119.201	25.3553	9106.52	4072.6	8030.15	6632.14	4629.67	8964.73	56213.4	17785.8		2214.77	5138.76	4953.27	3352.63	9968.28	2869.46	6765.4	5248.64	9468.2	8369.89	3670.37	3035.2	9750.91	6616.22		8140.05	12.7534	-0.761667	0.217812	-0.058142	-0.576705	0.376645	3.02523	1.36504		-1.64046	-0.426195	-0.479234	-1.04232	0.529728	-1.26683	-0.0294409	-0.395671	0.455475	0.277592	-0.911691	-1.18582
2049	2984.21	42.2613	25.3591	16863.5	12051.3	32989.9	16488.7	21092.5	31925.2	16302.9	24818.2	3134.68	4030.47	27498.2	22910.3	7047.11	9162.51	4655.97	17240.7	12373.4	10587.6	21844.3	13008.4	14117	34932.8	20343.8	6184.32	12533.6	13.8416	-0.284687	1.16815	0.167606	0.522853	1.12082	0.151257	0.757523	-2.22748	-1.86485	0.905462	0.642124	-1.05877	-0.680059	-1.65672	0.231945	-0.246632	-0.471497	0.573385	-0.174427	-0.0564392
2050	3197.36	71.8353	25.3593	54685.6	30749.2	99517.2	18037.9	22258.2	71581	288908	62342.9	9663.87	15757.3	38435.5	25998.3	66704	2638.97	13949.8	33672		130381	33555.4	19316.2	69262.6		43809.1		55875.3	15.2826	-0.374326	1.32007	-1.14385	-0.840538	0.844701	2.85766	0.645348	-2.0442	-1.33886	-0.0524392	-0.616461	0.742896	-3.91683	-1.51463	-0.243329		1.70978	-0.248331	-1.04507	0.797201
2052	2670.21	53.7837	25.3631	33908.8	40115.8	48820.1	45223.2	21679.5	54096.9	25785.4	70100.4	11832	12549	33351.1	42179.5	12649.6	16478.9	20443.9	51015.7	34961.8	14066.4	48389.3	22604	14092.5	61377.9	28792.8	17502.7	53117.6	14.8644	0.427487	0.710791	0.60038	-0.460351	0.858862	-0.210128	1.23274	-1.33398	-1.24911	0.161052	0.499858	-1.23759	-0.856063	-0.545013	0.774258	0.229097	-1.08444	0.698004	-0.400103	-1.08176
2053	2939.86	46.9861	25.3632	8876.54	9172.13	10183.5	9385.41	8668.71	9663.13		14091.2	6175.29	5340.53	9387.37			6901.2	7629.57	10012	8729.82	5963.43	9753.93	7421.81	6422.23	12312.2	7492.31	7393.11	12129.8	13.1052	0.0578044	0.208703	0.0909671	-0.0236362	0.133038		0.677273	-0.512947	-0.722471	0.0912684			-0.352605	-0.207852	0.184207	-0.0135011	-0.563312	0.146531	-0.247682	-0.456378
2054	2750.23	55.7327	25.3643	24511.6	29093.5	28018.5	28888	16298.1	33704.7	24641	51517	8747.76	9652.02	18599.9	27078	10532.6	13109.2	18790.5	40202.2	25132.1	12686.6	35778.1	17002.2	9545.83	37260.1	21437.7	13936.2	45322.8	14.3581	0.470325	0.416009	0.460096	-0.365667	0.682577	0.230689	1.29467	-1.26339	-1.12147	-0.175082	0.366745	-0.995508	-0.679789	-0.16037	0.936901	0.259159	-0.727066	0.768703	-0.304656	-1.13743
2055	2931.35	59.3806	25.3644	406113	844711	825720	828936	572101	580126	1.75657e+06	1.13658e+06	433596	724589	615865	589674	223660	577470	277842	1.27748e+06	935661	653646	1.02187e+06	136991	616738	982517	678363	565300	198748	19.3752	0.312902	0.280097	0.285705	-0.249286	-0.22919	1.36913	0.741067	-0.649204	0.0916068	-0.142943	-0.205639	-1.60425	-0.235809	-1.29129	0.909671	0.46043	-0.0570458	0.587579	-2.31147	-0.140899
2056	2507.14	50.2244	25.3647	6169.08	7279.59	9306.37	6717.8	3667.94	10239.9	7398.17	12983.9	2515.36	2134.33	4616.19	7663.51	2424.75	2539.28	3831.99	7861.11	5829.96	2536.75	9051.66	3969.87	2591.47	10181.5	5225.81	3777.14	10106.9	12.4236	0.406017	0.760379	0.29015	-0.582869	0.898292	0.429329	1.24081	-1.12707	-1.36406	-0.251137	0.480165	-1.18	-1.11342	-0.519747	0.516893	0.0856464	-1.11486	0.720342	-0.468747	-1.08407
2057	3276.31	57.5252	25.3666	15919.2	12318.1	29867.2	8963.02	4513.93	23799.2	40623	18070	2168.18	5477.38	7897.16	10666.6	14420.2	17433.6	7130.65	14587.8	17077.7	25780.1	12608.1	9221.7	17661.6	17493.1	11772.9	12126.9	20718.8	13.4467	0.141833	1.41961	-0.316891	-1.30649	1.09197	1.86335	0.694647	-2.36439	-1.02739	-0.499541	-0.0658456	0.369141	0.642925	-0.646843	0.385809	0.613165	1.20731	0.175407	-0.275843	0.661667
2058	2895.28	45.4345	25.3701	13021.8	14770.1	9829.07	15799.8	10571.9	12722.3	17408.5	27699.3	7868.62	6769.68	10603.2	14044	1395.79	9582.4	12399.6	20123.6	14614.7	9258.98	18186.4	8877.37	4719.97	15779.4	10568.7	8258.76	25923.1	13.3477	0.502692	-0.0848648	0.599915	0.0202405	0.287369	0.739799	1.40986	-0.40581	-0.622832	0.0245086	0.429957	-2.90083	-0.121533	0.250305	0.948893	0.487425	-0.171067	0.802864	-0.231789	-1.14314
2060	2938.32	60.8944	25.3746	6406.88	6714.92	6738.31	6229.97	5044.91	6658.49	9387.4	11336.5	4101.18	3268.88	6855.17	6495.5	4341.84	5368.25	4465.82	7519.36	7589.59	5085.06		5810.78	4048.69	9320.3	5837.05	5560.43	8210.26	12.5727	0.140504	0.14552	0.0323581	-0.272038	0.128328	0.623857	0.896035	-0.570829	-0.898072	0.170325	0.0925733	-0.488561	-0.182414	-0.447942	0.303742	0.317154	-0.260602		-0.0681363	-0.589414
2066	1741.78	62.8999	25.4094	11787.8	13250.9		14311.3		1468.34	11486	26291.1	6174.17	6733.12	13377.3	13948.7		7204.98	10110.6	19078.1	14379.5	5608.61	16812.6	9500.22	6313.71		12701.8		22388.9	13.2192	0.47459		0.585654		-2.69925	0.268371	1.46307	-0.627187	-0.502157	0.488285	0.548622		-0.404438	0.0843615	1.00041	0.592505	-0.765789	0.818036	-0.00547083	-0.594944
2075	3093.36	55.4456	25.4817	8918.66	22473.7	26797	19727.5	10981.2	31111.4	16083.4	39072.1	5336.46	2122.84	13132.3	19748	819.987	1756.97	6656.18	29595.6	18795.9	6250.75	28011	8253.56	3977.79	6827.51	9195.54	4737.67	23820	13.506	0.949966	1.2038	0.76193	-0.083244	1.41917	0.467298	1.74786	-1.12432	-2.45421	0.174842	0.763432	-3.82653	-2.72711	-0.805509	1.34711	0.692142	-0.896173	1.26772	-0.495186	-1.54823
2079	1828.81	65.5133	25.5002	24449.9	31667.6	42912	33308.2	21080.5	47443.8	24462.7	60669.1	11078.3	12925.1	32426.4	32596.1		12658.9	20664.8	42766.2	28312	12407	43920.4	21616.8	13087.8	2348.43	26024.4	17066	44832.1	14.7999	0.150851	0.589225	0.223722	-0.436246	0.734062	-0.221573	1.0888	-1.36442	-1.14198	0.185014	0.192541		-1.17201	-0.464979	0.584314	-0.0107435	-1.201	0.622734	-0.400002	-1.12394
2081	1758.79	29.7715	25.5175	30117	52285	49039.6	65373.1	17987.7	46621.1	23433.2	60704.3	8593.21	3236.49	49663.9	69406.2	10839.3	4861.57	4862.42	13617.1	35200.4	7573.6	21115.4	15703	8379.19	38397.6	48181.8	11288.5	51355.5	14.7598	0.914339	0.821888	1.23664	-0.625045	0.748925	-0.243502	1.12974	-1.69079	-3.09955	0.840139	1.32301	-1.35579	-2.51256	-2.51231	-1.02664	0.343535	-1.87301	-0.393761	-0.821015	-1.72718
2086	2932.88	47.1021	25.5234	2940.97	9878.48	7404.47	7392.44	4111.82	11694.8	11035	20708.1	2429.13		8256.36	11905.5				5811.5	12136	2026.7	10497.2	2306.38	2363.05	14870.9	5015.66	2678.83	9454.93	13.006	0.264093	-0.151799	-0.154145	-1.00042	0.507604	0.423825	1.33193	-1.75976		0.00531063	0.533362				-0.501287	0.561019	-2.02107	0.351739	-1.83457	-1.79955
2090	2931.28	114.69	25.555	35723.4	37447.6	68807.1	35442.8	17206.2	57420.8	304016	72366.2	9341.33	10456.4	24580.6	32413.6	32163.5	417	434	430	424	437	398	436	401	434	389	389	422	15.1414	0.0511704	0.928853	-0.0282119	-1.07078	0.667869	3.07237	1.00161	-1.952	-1.78931	-0.556184	-0.157105	-0.168281	-6.43751	-6.37986	-6.39322	-6.4135	-6.36993	-6.50479	-6.37323	-6.49396
2091	1361.3	43.5164	25.5645	2658.79	1215.16	6036.64	1732.4		2891.07	3085.28	909.428	1457.03	1859.57	3904.07	2161.68		3057.69	1484.99	1384.61	2441.75	5232.58	1719.29	1189.44	6004.76		1134.21	2658.04	1183.64	11.0861	-0.839137	1.47346	-0.327512		0.41132	0.505118	-1.25725	-0.577255	-0.225312	0.844697	-0.00813003		0.492158	-0.549835	-0.650802	0.167633	1.26724	-0.338469	-0.870007	1.46582
2093	429.319	54.3172	25.5673	22111.5	25161.6	29764.2	67930	95537.2	31649.8	55982.8	50124.4	24801.9	81406.5	30294.3	28411	36043.1	30286	64053.6	26119.1	29618	41020.8	20594.6	80506.7	48511.6	82084.4	78648.1	34793.6	20100.2	15.3451	-0.726146	-0.48379	0.706681	1.19869	-0.395174	0.427616	0.268145	-0.746915	0.967776	-0.458322	-0.550919	-0.207646	-0.458716	0.621911	-0.672261	-0.490894	-0.0210107	-1.0151	0.951742	0.220962
2095	903.424	112.677	25.5723	8561.88	9626.14	17685.2	6854.64	9743.79	9593.38	4648.13	4983.24	6497.83	9056.54	8128.6	10756.1	4291.87	8125.69	10930.9	10994.1	11186.1	6256.53	9976.4	5007.65	11485.3	2340.97	6878.18	6410.48	8659.98	12.9407	0.292009	1.16952	-0.197868	0.309535	0.287091	-0.758298	-0.657866	-0.274991	0.204012	0.048059	0.452135	-0.873342	0.0475415	0.475397	0.483709	0.508691	-0.329585	0.343572	-0.650815	0.546766
2096	1422.54	111.258	25.5754	7880.7		395		402	377	437	388	407	378	399	408	423		4238.55	4072.8	7548.15	21088.4	3955.29	2793.79	22032.3		2504.47	4212.57	2573.75	8.64749		-0.0217807		0.00356218	-0.0890688	0.124	-0.0475767	0.0213955	-0.0852471	-0.00724457	0.0249358	0.0770243		3.40186	3.34432	4.23442	5.71668	3.30208	2.80052	5.77985
2097	1422.54	70.0239	25.5757	6850.73	2908.11	18820.1	1336.18	5362.31	8220.73	8188.31		3020.45	4433.72	7035.29	4181.57	4141.95	409	397	431	421	401	413	383	431	434	415		389	12.2713	-0.765403	1.92872	-1.88737	0.117369	0.73378	0.728081		-0.710723	-0.156967	0.509125	-0.24144	-0.255174	-3.59531	-3.63827	-3.51973	-3.55359	-3.62381	-3.58127	-3.69007	-3.51973
2098	504.246	56.2519	25.5764	23177.5	22559.6	38209.1	18977.9	29668.1	26327.2	16885.4	13402.3	16943.4	21701.6	23733.4	25277.7	12348.6	23681.5	29799.3	30403.3	27972.6	15069.1	31096.9	16354.5	29698.2	8067.06	18574.4	14744.6	31267	14.3663	0.0951266	0.855303	-0.154297	0.490299	0.317943	-0.322835	-0.656133	-0.31789	0.0391901	0.168304	0.259252	-0.774262	0.165149	0.496665	0.525616	0.405401	-0.487021	0.558159	-0.368926	0.491764
2100	2882.55	38.6201	25.5822	74107.5	58322.5	122311	92083.7	54497.7	70251.3	168901	102358	57230.6	55958.5	115852	36030.3	37985.1	62751.2	175677	153587	58065.5	54292.7	51371.7	35520	89145.5	95204.2	78038.8	65677.6	234774	16.1512	-0.319435	0.748993	0.339457	-0.417292	-0.050963	1.21462	0.49206	-0.346701	-0.37913	0.670722	-1.01428	-0.938053	-0.213844	1.27136	1.0775	-0.325806	-0.422729	-0.502515	-1.03486	0.292674
2101	433.208	45.768	25.5845	15533.4	13848.7	25597.5	17481	22879.9	16285.9	10599.2	8715.03	14571.4	16703.8	17953.7	21313.5	7567.27	14895.5	18218.2	14480.3	20935.2	11769.7	15421.3	13743.8	21354.1	5485.9	9562.09	12935.3	16335.3	13.8904	-0.132915	0.753338	0.203127	0.591416	0.100955	-0.518715	-0.801088	-0.0595258	0.137509	0.241618	0.489101	-1.00482	-0.0277854	0.262719	-0.0685739	0.463267	-0.367588	0.0222635	-0.143879	0.491846
2104	1130.45	113.432	25.5991	4719.25	10805.1	3397.56	4178.7	2514.1	3187.06	1438.42	13177.9	8207.96	3532.14	1710.13	4165.3	1166.38	381	395	415	396	386	423	437	382	395	380	426	430	11.8341	1.5653	-0.103844	0.194709	-0.5383	-0.196117	-1.34386	1.8517	1.16868	-0.0478001	-1.09424	0.190077	-1.64631	-3.26048	-3.20842	-3.13716	-3.20477	-3.24167	-3.10961	-3.06264	-3.2567
2108	2644.45	38.1752	25.6588	7924.17	9185.58	12248	10995.3	6247.67	12591.8	16245.1	11234.6	5389.1	5754.23	13545.9	3560.96	2587.16	4632.86	13032.6	6547.84	7647.83	4416.89	8533.92	4045.23	11413.5	10365.7	9026.65	5860.68	32760	12.9658	0.199348	0.61445	0.458787	-0.356704	0.654385	1.02191	0.489851	-0.569979	-0.4754	0.759764	-1.16776	-1.62865	-0.788119	0.704026	-0.289004	-0.0649718	-0.856993	0.093186	-0.983803	0.512648
2110	1553.7	54.0165	25.6637	14211.1	20036.2	25303.5	23012.6		29821.9	17547.2	39656.2	5874.03	6397.77	17469.9	22236.3		9156.65	11732.3	26282.1	21066.3	8078.83	27498.4	11738.9	6839.71		15881.8	10031.7	31318.9	14.1342	0.156071	0.492798	0.355886		0.729836	-0.035298	1.14101	-1.61412	-1.4909	-0.041666	0.306377		-0.973646	-0.616052	0.547543	0.228397	-1.15432	0.612811	-0.615243	-1.39453
2111	2039.13	42.1939	25.6768	14634.1	18128.1	23288.7	20466.3	12139.8	20534.4	34636.3	23953.8	10127.5	11012.2	22199.2	7945.92		8183.16	22237.7	8420.41	13290.7	11128.5	14731.4	10097.3	17777.1	21343.7	11978.3	12635.1	60038.1	14.0566	0.0893559	0.450753	0.264379	-0.489133	0.269167	1.02341	0.491382	-0.750593	-0.629768	0.381633	-1.10059		-1.05814	0.384131	-1.01691	-0.358452	-0.614613	-0.209982	-0.754901	0.061147
2112	2701.48	37.975	25.6833	26042	29855.7	45447.4	33084.5	19418.4	37443.5	49959.7	49525.6	15563.7	22728.6	41596	12619.1	9011.9	16691.2	46151.4	24722.2	23028.6	16898.1	25762.7	13974.7	32051.7	36942.7	28094.2	19981.4	96294.6	14.7081	0.157667	0.763857	0.305816	-0.462917	0.484376	0.900423	0.887835	-0.78216	-0.235833	0.636104	-1.08473	-1.57044	-0.681252	0.786033	-0.114534	-0.216912	-0.663476	-0.0550553	-0.937526	0.260059
2113	646.335	74.2451	25.6892	162720	134772		130630	156599	160943	375684	101320	115854	151410	163700	143667	83777.2	135807	136005	156414	150234	407488	167929	109639	169193		127972	117919	312898	17.143	-0.102864		-0.147905	0.113687	0.153165	1.37613	-0.514468	-0.321073	0.0650745	0.177667	-0.0106582	-0.788757	-0.0918245	-0.0897291	0.11198	0.0538231	1.49337	0.214464	-0.400627	0.225286
2114	2706.21	41.8761	25.6963	6550.03	993.846	5663.79	2899.63	28015.5	1555.97	6727.7		1983.39		2175.1	7850.62			7198.56		2512.32	751.093	9599.12		5334.36	2789	9518.91	10217.5	17832.4	11.8887	-1.93187	0.578805	-0.387097	2.88519	-1.28515	0.82715		-0.934992		-0.801883	1.04984			0.924744		-0.593946	-2.3359	1.33994		0.492351
2115	2988.33	56.3293	25.697	38388.9	128092	140725	167825	13619.4	194476	164369	48421.2	6159.61	56114.2	122422	203491	5092.55	72075.6	100534	173963	182983	52438.6	197237	106064	63627.2	205734	115586	55245.6	197781	15.9028	1.06404	1.19973	1.45381	-2.16942	1.66645	1.42379	-0.339437	-3.31416	-0.12671	0.998719	1.73182	-3.58862	0.234435	0.714529	1.50564	1.57857	-0.224446	1.68678	0.791786	0.0545685
2120	2443.38	49.6557	25.733	3056.6	7177.2	2142.65	2528.4	2959.17	3080.65	4835.96	2385.29	2908.46	2117.62	3105.04	2353.44	1519.59	889.04	5238.2	1285.96	1439.29	4236.59	1976.62	1064.48	7697.4	2776.55	1674.45	2034.15	6511.7	11.4736	1.33566	-0.408368	-0.169543	0.0574281	0.115468	0.766035	-0.253602	0.032487	-0.425326	0.126845	-0.272993	-0.904087	-1.67745	0.881304	-1.14492	-0.98241	0.575136	-0.524729	-1.41761	1.43661
2133	3143.42	53.8237	25.8371	7547.53	12161.9	5227.73	4973.51	28144.4	14205	1899.67	19843.8	2584.8		11649.4	17997.7				5346.43		2807.68	4760.09	7192.89	2856.66	5529.46	4896.67	2795.81	5165.9	13.0924	0.477683	-0.740433	-0.812355	1.68816	0.701705	-2.20087	1.18399	-1.75657		0.415564	1.04312				-0.708042		-1.63724	-0.87563	-0.280047	-1.61229
2135	2913.3	45.8472	25.8421	27761.1	42774.7	51592.7	68407.1	67731.7	48743.1	53740	91433.8	49549	68816.7	72616	56915	30018.1	41722.7	58009.5	84848	66886.1	31355	67907.4	106418	57011.6	73630.3	49839	42050.3	84524.3	15.7834	-0.39894	-0.12853	0.27845	0.264133	-0.210499	-0.0697017	0.69703	-0.186841	0.287063	0.36459	0.0131107	-0.909865	-0.434864	0.0405922	0.589183	0.246008	-0.847002	0.267872	0.91597	0.0155572
2136	1004.32	52.9338	25.8441	23319.5	383	406	399	398	415	436	425		416	406	433	423	17974.3	42274.1	24736.3		5928.71	26291.7	35499.9	39811.2	2048.5	31788.6	3453.5	12109.8	8.68804	-0.106835	-0.0226995	-0.0477905	-0.0514108	0.0089321	0.0801489	0.0432836		0.0124043	-0.0226995	0.0701878	0.0364784	5.44562	6.67945	5.90631		3.84547	5.99429	6.42749	6.59285
2138	1004.32	72.9721	25.8571	24529.7	33944.9	6797.26	5399.47	7217.76	9901			42748.8	47935.2	59179	40361.8	6757.51	400	395		391	390		378	402	409	434	404	378	14.1079	0.942995	-1.37717	-1.70931	-1.29058	-0.834553			1.27569	1.44089	1.74489	1.19279	-1.38564	-5.46405	-5.4822		-5.49689	-5.50058		-5.54567	-5.45686
2139	2382.14	35.6805	25.8599	14076	10736.8	4429.48	1468.26		10266.7	24935	21241.2	1980.03	31661.8	2610.75	1076.19		28660.4	17693.1	16750.1	8758.94	3376.54	22243.1	11161.8	1184.15		25871.9	6803.01	32306.1	12.5653	0.824985	-0.452378	-2.04541		0.760393	2.04059	1.80928	-1.61399	2.38516	-1.21505	-2.49358		2.24147	1.5456	1.46658	0.531243	-0.843967	1.87578	0.880985	-2.35566
2144	758.419	94.1407	25.8843	273471	539536		573181	719215	695813	664368	154142	558420	214681	700868	634087	452924	243521	534594	259247	602314	553279	250307	178781	640120	102008	192932	569095	306965	18.8995	0.141837		0.229108	0.55654	0.508815	0.442098	-1.66562	0.191467	-1.18769	0.51926	0.374797	-0.110613	-1.00584	0.12856	-0.915559	0.300632	0.178122	-0.966184	-1.45169	0.38846
2147	747.332	88.0528	25.9121	4953.53	13717.4	12699.7	4107.31	5720.27	6065.61	3072.6	2308.85	3266.83	4522.52	4937.69	5582.02	5316.28	4882.68	9767.4	10362.6	10499.5	7678.69	6413.77	3086.62	17648.5			11707.1	1674.32	12.3413	1.40241	1.2912	-0.33733	0.140561	0.225131	-0.756064	-1.16835	-0.667631	-0.198395	-0.0716864	0.105264	0.0348951	-0.0878486	0.912452	0.997787	1.01673	0.565338	0.305649	-0.749496	1.76595
2150	690.311	82.5363	25.9335	9996.01	17694.8	43969.5	21534.8	24625.6	25843.5	10933.6	10608.4	17690.4	17565.7	25292.7	21801.6	12347.5	12515.8	20912.9	19510.5	20638.4	16046.8	21459.9	15518.9	28012.6	5933.93	15295.5	19568.1	14144.4	14.2338	-0.122801	1.19038	0.160544	0.35403	0.423673	-0.817358	-0.860925	-0.123161	-0.13337	0.392595	0.178307	-0.641908	-0.622381	0.118269	0.0181254	0.0992039	-0.263844	0.155515	-0.312097	0.539949
2151	2663.2	53.1303	25.9378	28338.1	61821.2	109486	51033.2	36554.1	77350.7	139808	115962	14671.1	8008.7	53970.1	114196	39719.4	15738.8	33878.5	54429.7	125801	22697.7	72536.3	40879.6	23535.1	99876.2	52417.4	44505.5	173506	15.6846	0.231211	1.05579	-0.0454542	-0.526855	0.554524	1.40849	1.13869	-1.84392	-2.71725	0.0352697	1.11655	-0.407047	-1.74256	-0.63652	0.0475043	1.25618	-1.21435	0.461813	-0.36551	-1.16208
2158	2581.1	49.5577	25.9729	24791.4	188419	218941	112013	93705.6	253139	432361	730015	25674.4	27120.5	143585	254554	110632	43548.9	66588.9	104500	263458	120247	219281	58841.3	60561.4	233784	121554	87051	307635	17.1601	0.363449	0.580047	-0.386826	-0.64429	0.789433	1.56174	2.31743	-2.5121	-2.43304	-0.0285948	0.797476	-0.404724	-1.74979	-1.13714	-0.486989	0.847077	-0.284494	0.582284	-1.3156	-1.27403
2160	1719.73	60.3065	25.9805	30330.6	112010	368712	125395	161567	193009	62163.7	128206	164600	105001	155549	52273.2		33235.8	102382	113702	72548	131162	106867	300681	164061	22619.4	83512.2	24979	187861	16.9894	-0.216092	1.50278	-0.053233	0.312417	0.568948	-1.06557	-0.0212558	0.33925	-0.309313	0.257654	-1.31558		-1.96891	-0.345761	-0.19446	-0.84271	0.0116276	-0.283905	1.20852	0.334515
2161	3092.37	47.2835	25.9841	4794.31	420	404	403	422	385	402	416	394	389	429	434	392	2053.71	2890.29	7198.75	9568.75	1909.07	7245.22	2733.7	1596.37	7360.17	3083.09	3096.06	12890.5	8.6696	0.0446479	-0.0113861	-0.0149616	0.0515016	-0.080883	-0.0185459	0.0308421	-0.0475458	-0.0659713	0.0752362	0.0919536	-0.0548878	2.33442	2.8274	4.14393	4.55452	2.22905	4.15322	2.74704	1.97098
2163	2554.1	49.103	25.9979	31925	152147	201593	107331	91666.4	135767	144365	217262	43801.5	18307.4	127315	210882	99008.3	30486.6	34944.2	91825.7	136989	60554.1	130597	62409.6	43291	95399.6	79319.8	78627.2	209754	16.7308	0.484323	0.890301	-0.0190746	-0.246682	0.319983	0.408578	0.998291	-1.31209	-2.57065	0.227255	0.955292	-0.135526	-1.8349	-1.63802	-0.244177	0.332913	-0.844851	0.263981	-0.801307	-1.32901
2164	1134.56	153.035	26.022	11890.6	6494.64	31276.9	4662.96	6704.68	11411.4	23751.8	3388.8		5464.85	5234.06	4819.62	11781.9	385	418	400	406	428	435	430	418	397	391	392		12.9786	-0.3136	1.95418	-0.791605	-0.267683	0.499549	1.55712	-1.25208		-0.56267	-0.624921	-0.743932	0.545651	-4.38992	-4.27128	-4.33478	-4.3133	-4.23717	-4.21376	-4.23044	-4.27128
2166	576.269	68.2671	26.0435	59452.2	105587	1676.77	7141.39	156537	5740.11	113947	1646.38	129339	117328	8051.11	127350	99317.2	64439	108784	108755	116764	117502	112380	121663	6176.3	83626.4	102536	3896.72	63735.3	14.8151	1.87292	-4.10368	-2.01316	2.441	-2.32828	1.98286	-4.13007	2.16566	2.02504	-1.84017	2.14329	1.78461	1.1605	1.91596	1.91558	2.01809	2.02718	1.96288	2.07738	-2.22262
2167	2250	42.2905	26.0455	13485.5	11971.7	20040.2	5903.96	20340.7	7923.84	15864.7	24718.2	2684.47		9028.17	42057.5	12676.9		10873	3888.72	47086.6	5225.83	9883.11	6195.17	5209.2	9251.85	19746.9	20760	73468.6	13.6088	-0.0614758	0.681801	-1.08134	0.703273	-0.656827	0.344718	0.984476	-2.21839		-0.468593	1.75126	0.0210983		-0.20035	-1.68373	1.91422	-1.25737	-0.338062	-1.01188	-1.26196
2170	2932.3	57.5083	26.093	146184	155546	128218	158581	187640	494008	787649		159583	156093	461676	181313	137989				149870	175504	110279	197011	282977	413583	296976	2134.23	148540	17.764	-0.517012	-0.795748	-0.489129	-0.246381	1.15018	1.8232		-0.480042	-0.511941	1.05253	-0.29587	-0.689793				-0.570641	-0.342846	-1.0132	-0.176072	0.346337
2171	1134.56	132.2	26.0979	8288	404	423	423		380	387	391	404	418		389	431		8398.32	8885.47	14452.3	13373.1	6774.65	3659.87	23604.2		3811.4	3131.15	1033.18	8.66051	-0.00229355	0.0640088	0.0640088		-0.0906494	-0.0643153	-0.0494802	-0.00229355	0.0468541		-0.0568787	0.091039		4.37538	4.45673	5.1585	5.04654	4.06543	3.17707	5.86625
2173	646.067	73.8197	26.1099	5145.98	407	419	411	411	390	400	383	397	390	413	421	430	22493.4	14533.8	24596.2	34641.5	16223.2	21089.8	23983.3	16702.4	12866	17848	27559.1	17320.8	8.66452	0.00436328	0.0462847	0.0184729	0.0184729	-0.0571914	-0.0206655	-0.0833211	-0.0315265	-0.0571914	0.0254763	0.0531547	0.0836711	5.79269	5.16261	5.92163	6.41569	5.32125	5.69973	5.88522	5.36324
2177	3011.27	65.2003	26.1686	4654.55	4088.11	3777.52	693.673	2366.15	9447.62	4280.4	19643.8			6136.77	3383.15	574.672			2630.06	2888.66	1481.94	5019.47	1383.06	2378.8	6852.4	1270.47	1587.02	9820.22	11.7532	0.244024	0.130029	-2.31508	-0.544871	1.45254	0.310336	2.5086			0.83007	-0.0290441	-2.5866			-0.392315	-0.25701	-1.21992	0.540126	-1.31954	-0.537176
2180	648.341	73.9788	26.206	4809.58	14193.1	8809.95	6609.53	13477.4	6197.07	11483.6	7787.96	6316.4	4517.3	5623.63	5656.4	10163.5	7651.85	7615.08	10246.3		8818.35	5293.2	11406.9	6054.65		7738.91	4940.44	8337.32	12.9432	0.849709	0.161727	-0.252859	0.77506	-0.345821	0.544098	-0.0161609	-0.318304	-0.801945	-0.485905	-0.477523	0.367922	-0.0415984	-0.0485473	0.379626		0.163102	-0.573265	0.534434	-0.379363
2183	1059.52	84.6566	26.2209	10694	423	380	432	396	405		413		387	404	388		19787.6	20518.2	24150.6	20392	1363.34	1173.88	14862.7	20912.1				27767.9	8.65386	0.0706579	-0.0840004	0.101032	-0.0244993	0.00792213		0.036142		-0.0576662	0.00435551	-0.0539431		5.61845	5.67076	5.90591	5.66186	1.75908	1.54321	5.20555	5.69819
2188	905.487	117.966	26.2301	124805	390246	545509	345497	54435.7	487895	612994	28185.4	79758	414154	462861	50909.9	290107	529035	318811	381870	449635	598290	407142	404883	555651	273318	320574	385447	449216	17.6843	0.889735	1.37295	0.714023	-1.95203	1.21192	1.54122	-2.90163	-1.40095	0.975518	1.13593	-2.04863	0.461936	1.32871	0.598051	0.858432	1.0941	1.5062	0.950882	0.942855	1.39953
2190	633.29	77.6601	26.231	29529.9	95033.8	146566	82616.1	56624	117479	83788.4	22881.7	37859.2	91926.6	114313	47634.8	64432.5	97000.4	97633.3	100457	125447	95135.2	99440.1	95849.2	122464	51928.1	76672.4	72826.3	95937.7	16.1261	0.410035	1.03507	0.208017	-0.336992	0.715921	0.228343	-1.64421	-0.917763	0.362077	0.676505	-0.586389	-0.150617	0.439584	0.448966	0.490107	0.810596	0.411573	0.475421	0.42236	0.775874
2194	388.231	41.4888	26.2365	12197.4	13382.3	33973.5	18427	22717.6	21202.4	6956.74	7590	15291.5	15768.8	23875.8	15824.4	10742.7		15332.5	15934.5	16899.6	12861.1	12663.5	16577.7	20841.2	6236.35	13025.2	18819.4	4974.47	13.9297	-0.221685	1.1224	0.239809	0.541803	0.442217	-1.16553	-1.03984	-0.0292783	0.0150604	0.61354	0.0201446	-0.538648		-0.0254185	0.0301436	0.11498	-0.278991	-0.301333	0.0872344	0.417429
2198	1144.34	56.2996	26.2479	48554.2	382	407	432	385	388	427	434	431	410	395	406	415	50168.6	91016	98916.1	40040.2	26450.2	103100	79913.5	128284	44304.1	135059	10784.2	73716	8.67571	-0.0982802	-0.00682408	0.0791784	-0.0869944	-0.0757962	0.0623832	0.0858422	0.075835	0.00377104	-0.0500002	-0.0103731	0.0212585	6.93879	7.79812	7.91821	6.61345	6.01528	7.97798	7.61044	8.29327
2199	1304.28	41.3048	26.2542	9415.5	5702.46	16320.2	7412.67		11331.8	14495.2	4447.18	8113.88	9569.49	13268.4	8375.93		8128.03	5990.65	5514.67	7326.37	22896.3	6136.96	7288.27	14202.8		6851.31	11700.6	3797.52	13.1676	-0.690202	0.826803	-0.311794		0.300515	0.655715	-1.0489	-0.181394	0.0566547	0.528136	-0.135538		-0.178881	-0.619075	-0.738514	-0.328688	1.31525	-0.584263	-0.33621	0.626315
2200	951.408	113.012	26.2557	220661	372902	437488	433820	544507	512563	332823	270995	453496	480238	549186	418659	363925	254084	411834	295035	465791	409621	314494	370328	474793	244170	341100	383696	193704	18.689	-0.180569	0.0498781	0.0377289	0.365584	0.278362	-0.344609	-0.6411	0.101724	0.184383	0.37793	-0.013589	-0.215724	-0.734062	-0.0373047	-0.518479	0.140316	-0.0450755	-0.426333	-0.190561	0.167932
2202	1365.52	101.711	26.2653	19168.2	424	408	384	378	418	437	381	435	417	387	432	399	14411.1	8514.22	10185.5	18163	79698.7	8662.07	12514.3	49504.9	2693.17	9890.27	23628.6	6916.28	8.67168	0.0562418	0.000746686	-0.0867162	-0.109436	0.0356805	0.0998108	-0.0980315	0.0931929	0.0322249	-0.0754889	0.0832088	-0.0314337	5.14322	4.38398	4.64255	5.47704	7.61059	4.40882	4.93962	6.92361
2205	548.273	65.838	26.2712	5402.32	4462.48	8864.63	7359.13	7786.92	6309.74	3310.35	3121.26	5588.45	4695.94	6929.52	5809.81	3881.88		5330.55	4877.85	5514.1	4805.45	4229.03	4421.04	5659.93		3912.16	6852.41		12.397	-0.273408	0.716806	0.44828	0.529799	0.226326	-0.704268	-0.789126	0.0511926	-0.199839	0.361502	0.107236	-0.474501		-0.0169687	-0.145009	0.0318714	-0.166583	-0.350928	-0.28687	0.0695308
2206	846.402	105.353	26.2719	16133.8	15953.2	32472.9	21212.4	25920.2	23159	12483	10327.1	18299.6	16082.2	24453.9	18993.7	11350.3	8796.57	14618.1	14800.9	15709	13966.1	15048.2	15550.4	23569.2	9100.02	12049.3	21003	6709.81	14.1515	-0.189953	0.835432	0.221102	0.510274	0.347768	-0.543841	-0.817367	0.00801201	-0.178341	0.42626	0.0617205	-0.681068	-1.04879	-0.316052	-0.298118	-0.212214	-0.381876	-0.274216	-0.22685	0.3731
2207	846.402	113.453	26.2732	8401.54	9188.68	13318.3	11114.2	12550.2	11219.1	6783.18	4862.7	11389.7	8036.91	12629.6	9481.18	7885.27	3902.16	7769.01	8523.47	6504.24	10067	8158.69	9460.16	10620.6	4355.86	7319.58	11269	3786.65	13.215	-0.0493116	0.486163	0.225168	0.400473	0.238716	-0.487208	-0.967413	0.260485	-0.242529	0.409567	-0.00410319	-0.270009	-1.2849	-0.291439	-0.157729	-0.547788	0.0823861	-0.220832	-0.00730479	0.159621
2208	376.187	40.0841	26.2771	21976	36228.3	24160.8	24270.2	28622.8	21277.5	33716.2	19732	22818.6	22163.4	24968.1	22827.8	22389.5	20196.9	21822	18872.8	24647.1	23647.4	19765.2	22558.3	20543.6	22354.3	19015.8	27861.9	16593.6	14.6012	0.543657	-0.0407946	-0.0342728	0.203706	-0.224133	0.439979	-0.332921	-0.123254	-0.165282	0.00662299	-0.122669	-0.150639	-0.299325	-0.187675	-0.397151	-0.0120418	-0.0717816	-0.330499	-0.139806	-0.27477
2209	1212.51	154.577	26.2781	115471	237838	119437	219251	363766	427441	31623.9	106434	179403	147426	238052	76172.5	217301	89289.9	104201	143053	106083	222438	159861	132649	386266	278719	213194	81510.1	137414	17.3103	0.549307	-0.444428	0.431907	1.16234	1.39505	-2.36159	-0.61071	0.142525	-0.140689	0.550603	-1.09333	0.41902	-0.864106	-0.64131	-0.184127	-0.615483	0.452729	-0.023854	-0.293059	1.24892
2212	1020.85	135.308	26.2849	37692.1	27637.4	56765	31591.3	45542.6	43645.9	103527	17782.8	33370.5	32291.8	43686.3	34722.9	81299.1	29160.1	24611.8	28576.6	33550.6	78226.4	26893.5	30789.9	60297.9	17684.8	24350	37954.7	18252	15.3313	-0.576935	0.461446	-0.38403	0.143661	0.0822908	1.32838	-1.21307	-0.304983	-0.352389	0.0836228	-0.247671	0.979682	-0.499564	-0.744205	-0.528725	-0.29722	0.9241	-0.616297	-0.421101	0.548552
2214	1144.35	84.947	26.2912	38398.7	118194	10515.8	29722.1	62161.7	62275.6		103143	116503	100152	132454	46071.7	23733		437	435	406	415	432	430	404	382	427	432	378	15.8234	1.02736	-2.46317	-0.964198	0.100295	0.102935		0.830838	1.00656	0.788382	1.19168	-0.331851	-1.28883		-7.05195	-7.05857	-7.15811	-7.12648	-7.06856	-7.07525	-7.16523
2216	1091.43	135.25	26.2962	201442	396856	226312	421527	506137	355326	24515	187366	291497	249311	379926	153284	191850	111736	211859	225665	286417	223694	220536	236958	349119	415308	349646	130248	209337	17.829	0.769269	-0.0410354	0.85628	1.12018	0.609798	-3.24761	-0.313489	0.324137	0.0986026	0.706372	-0.603138	-0.27937	-1.05925	-0.136238	-0.045161	0.298773	-0.0578161	-0.0783327	0.0252858	0.584373
2218	1073.43	74.284	26.3092	13347.4	384	381	409	436	379	433	423	425	381	434	382	392	14607	16903.5	17251.3	17905.4	18828.4	23837.4	23903.2	25029.9	11718.5	21604.7	10525.6	8691.74	8.65918	-0.0742207	-0.085536	0.0167738	0.109001	-0.0931291	0.09904	0.0653307	0.0721358	-0.085536	0.102368	-0.0817544	-0.0444733	5.17519	5.38585	5.41523	5.46893	5.54144	5.88175	5.88573	5.95218
2220	1113.41	131.202	26.3123	4184.81	9402.76		11593.7	10546.8	6484.12		6128.84	10138.7	2258.65	4721.96	2476.64	2704.14		3938.83	4403.98		2724.76	4775.47		5103.3	7297.94	3010.16	2223.91	4263.12	12.4638	0.735102		1.03729	0.900755	0.198928		0.117632	0.843821	-1.32252	-0.258596	-1.1896	-1.06281		-0.520214	-0.359173		-1.05185	-0.24234		-0.14655
2221	2377	88.8703	26.3147	7017.58	7767.72	7922.21	5025.86	9124.52	19303	3358.7		10720	5192.18			19036.9	4822.87	6315.72	3471.22	1171.59	9379.5	2754.76		18058.9	1739.86	4761.38	2754.22	4699.46	13.0247	-0.101449	-0.0730379	-0.729569	0.130808	1.21181	-1.31104		0.363288	-0.6826			1.19178	-0.789049	-0.399994	-1.2635	-2.83047	0.170571	-1.59701		1.1157
2223	1722.91	32.9258	26.3286	8289.18	5874.14		15041.9	3119.06	4258.36		18375.7	10801.7	6210.77	13895.7	4809.16		17956.7	43401.4	21648.2	32993.9	52407.8	21961.2	26555.8	1977.96		19632.8	18308.6	16527.5	12.9132	-0.393039		0.963498	-1.3063	-0.857118		1.25231	0.485773	-0.312645	0.849151	-0.681631		1.21904	2.49225	1.48876	2.09671	2.76429	1.50947	1.78354	-1.9634
2224	2110.94	80.8206	26.3347	62913.4	111109	82011.7	182763	144688	179439	12675.6	27947.3	139037	83297.4	11943.7	6404.85		37163.8	109787	66558.3	20912.8	36718.7	54711.8	5231.8	112542	45363.2	79402.3	40978	83818.7	15.7437	1.01792	0.579844	1.73592	1.39889	1.70943	-2.11394	-0.973278	1.34141	0.602286	-2.19974	-3.09875		-0.562089	1.00064	0.278633	-1.3916	-0.579471	-0.00413259	-3.39061	1.03641
2225	1077.54	131.841	26.3359	274964	433	436	431	425	422	397	391	436	436	406	385	432	951716	575339	674660	664711	882899	672969	523987	1.05188e+06	314629	598058	546273	687918	8.70997	0.0482485	0.0582096	0.0415693	0.0213443	0.0111245	-0.0769795	-0.0989499	0.0582096	0.0582096	-0.0446388	-0.12126	0.0449128	11.1502	10.4241	10.6538	10.6324	11.0419	10.6502	10.2892	11.2946
2226	1365.52	83.3727	26.3386	16708.9	13088.6	35649.6	11320.1	6026.93	22338.1	54217.9	5799.56	14263.4	11982.8	24293.7	12541.2	36818.8	380	420	411	381	418	381	436	397	395	437	388	433	14.0164	-0.340346	1.10523	-0.549769	-1.45916	0.43085	1.71012	-1.51464	-0.216334	-0.467693	0.551926	-0.401974	1.15179	-5.44651	-5.30212	-5.33337	-5.44272	-5.30901	-5.44272	-5.24818	-5.38337
2227	2758.22	54.931	26.3408	3585.15	6179.22	5722.03	4533.27	1763.57	10167.5	4908.07	16776.4			2829.62	5158.98			1111.93	5566.63	5291.21		6880.24	1860.94	1284.8	9896.52	3685.7	1727.4	5450.1	12.3791	0.21408	0.103181	-0.232793	-1.59484	0.932546	-0.118188	1.65502			-0.912738	-0.0462594			-2.26028	0.0634602	-0.00974791		0.369115	-1.51732	-2.0518
2229	443.298	55.9134	26.3453	42968.5	30878.5	48712.9	93521	38315.3	125876	82738.3	63143.5	33848.7	94661.7	118431	89214.7	63573.9	45975.6	99785.6	33026.3	31609.5	62785.2	88542	39091.1		99240.3	96066.2	37754.5	104249	16.0234	-1.10913	-0.451431	0.489556	-0.797813	0.918192	0.312821	-0.0770996	-0.976633	0.507046	0.830244	0.421546	-0.0672986	-0.534866	0.583097	-1.01212	-1.07538	-0.0853102	0.410628	-0.768893
2230	605.295	71.5497	26.3483	4079.14	8211.38	14751.4	3469.56	5429.13	7802.22	1956.73	2354.91	4615.23	5061.59	6049.85	5351.9	3018.73	4042.9	6272.25	6431.58	3602.14	2954.23	6954.06	5643.86	9507.32			3669.26	3352.82	12.2558	0.747561	1.59272	-0.495313	0.150657	0.673821	-1.32162	-1.05439	-0.0836624	0.049527	0.306835	0.129988	-0.696121	-0.274672	0.35892	0.395108	-0.441209	-0.72728	0.507791	0.206617	0.958975
2235	3469.49	51.2431	26.3789	855.787	527.431	1146.96	878.098	2627.46	1133	744.176	1578.76	1925.16		1180.23	1234.25			761.508	664.121	567.875	677.815		1831.37		675.781	827.147	820.157	1039.87	10.2039	-1.16108	-0.040315	-0.425679	1.15554	-0.057986	-0.664417	0.420659	0.706844		0.000933781	0.0655019			-0.631202	-0.828616	-1.05449	-0.799168		0.634789
2241	3134.38	64.9405	26.4095	3343.18	4287.71	4893.23	5631.49	1486.75	7668.09	5429.55	13448.4	916.102		2105.98				2206.65	4219.02	6011.41	988.28	8348.36		1333.81	5325.35	2710.78		8593.11	11.914	0.152006	0.342588	0.545316	-1.37604	0.990667	0.492634	1.80116	-2.07462		-0.873708				-0.806341	0.128706	0.639504	-1.96521	1.11329		-1.53265
2243	915.471	122.898	26.4173	27242.6	31846.5	64019.7	54154.1	53783	47132.6	24790.8	20324	41645.7	36030.8	49948.7	38672	34772.2	21107.1	33748.1	32386	37693.7	36275.2	33571.8	33298.5	41987.8	18007.1	28942.5	51357.9	15237.7	15.2678	-0.308919	0.698461	0.457017	0.447095	0.25667	-0.670249	-0.956873	0.0781125	-0.130824	0.340393	-0.0287648	-0.18212	-0.902327	-0.225248	-0.284684	-0.0657311	-0.121072	-0.232804	-0.244598	0.0899171
2246	1073.43	94.8219	26.4548	12770.9	16887.1	9563.46	25872.9	16181.2		15939.9	21250	20585.4	25765.5	33138.6	31904.5	9161.82	398	378	401	420	413		428	430	396	410	408	409	14.215	-0.171391	-0.991708	0.444131	-0.232996		-0.254666	0.160153	0.114309	0.438129	0.801198	0.746449	-1.05361	-5.5784	-5.65278	-5.56757	-5.50078	-5.52503		-5.47356	-5.46683
2249	1059.52	108.733	26.4691	5749.06	17283.2	1999.19	1325.48	1549.99	1693.69	2257.1	12740.8	14060.7	1133.5	20701.7	20721.9	1208.4	398	379	387	385	411	410	384	426	393	429	412	386	12.0298	2.04732	-1.06456	-1.65747	-1.43172	-1.30381	-0.889511	1.60741	1.74962	-1.88319	2.30769	2.30911	-1.79088	-3.39314	-3.46371	-3.43357	-3.44105	-3.34677	-3.35028	-3.4448	-3.29505
2251	615.279	71.3658	26.4834	22496.4	59004.1	63190.2	50717.9	44552.3	49008.7	42425.2	18278.7	37807.7	41173.9	51042	37056.6	35306	43894.9	33722.8	34403	28654.7	46098.2	38408.8	42605.1	51757.7	23735.7	33565.7	30998.3	34306.4	15.3701	0.47845	0.577336	0.260131	0.073135	0.210674	0.00255653	-1.2122	-0.163684	-0.0406344	0.269321	-0.192635	-0.262451	0.0516894	-0.328641	-0.299828	-0.56359	0.122346	-0.140927	0.00866105	0.28941
2252	747.323	88.289	26.4848	7014.96		10341.1	10033.9	18394.6	10594	3819.15		15226.6	6844.9	21689.2	8167.9		3610.11	4008.56	3931.88	5897.17	4135.35	4288.49	12883.5		3823.2	7523.97	2742.52	3456.47	13.3446		-0.00847759	-0.051992	0.822412	0.0263814	-1.44555		0.549719	-0.603769	1.06011	-0.348834		-1.52675	-1.37572	-1.40358	-0.818777	-1.33079	-1.27833	0.308652
2254	894.387	106.649	26.4861	8480.99	11243.6	7142.41	14915.8	7611.52	14869.4	1733.24	4748.04	18418.4	9775.3	14110.4	5922.54	7637.69		11131.1	3980.32	7242.37	13693.2	3651.83	7939.74	6332.96	4518.9	8876	10445	3352.82	13.0408	0.416055	-0.238565	0.823789	-0.146792	0.819296	-2.2815	-0.827645	1.1281	0.214164	0.743709	-0.50876	-0.141841		0.401542	-1.08209	-0.218515	0.700413	-1.20636	-0.0858842	-0.412096
2257	1020.52	131.604	26.5204	434269	605958	1.35859e+06	854251	712076	721795	684892	634075	878850	873983	968764	802288	703513	409	402	429	388	435	420	405	377	416	387	417	414	19.6047	-0.395794	0.769025	0.0996495	-0.162979	-0.143422	-0.219133	-0.330356	0.140606	0.132594	0.281134	0.00910962	-0.180433	-10.9287	-10.9536	-10.8598	-11.0047	-10.8398	-10.8904	-10.9429	-11.0462
2258	1020.52	123.591	26.5214	303596	381	411	419	377	390	421	391	395	384	390	434	424	903363	636918	717444	686832	152781	755877	785783	74475.3	806651	853032	745185	646524	8.64745	-0.0738006	0.0355468	0.0633586	-0.0890271	-0.0401175	0.0702286	-0.036423	-0.021739	-0.0624853	-0.0401175	0.114103	0.0804726	11.1375	10.6333	10.8051	10.7422	8.57366	10.8803	10.9363	7.53703
2261	628.32	71.3331	26.5339	7939.48	19770.4	18610.6	7033.11	9123.32	8768	4679.83	9403.96	15504.3	15277.8	8511.89	7228.85	5674.03	11851.9	13280.7	6793.58	20426.7	11087.1	14113.2		14354.2	10018.5	6161.39	22848.7	2908.12	13.2537	1.01739	0.930171	-0.47372	-0.0983235	-0.155635	-1.06143	-0.0546147	0.666713	0.645478	-0.198404	-0.434117	-0.783508	0.279166	0.443372	-0.52371	1.0645	0.182921	0.531087		0.555518
2262	2337.03	43.1608	26.5344	25535.6	12951	20445.8	26896.2	56284	16403	26122.2	72491.6	6897.64	1768.68	26925.3	84691.4	25183.4	4256.37	26860.1	15485.3	70397.5	12877.5	52031.9	17411.4	18137.7	32925.4	84845.9	48805.2	4839.06	14.3786	-0.717819	-0.0590839	0.336518	1.40184	-0.376925	0.294394	1.76693	-1.62671	-3.59014	0.33808	1.99133	0.241585	-2.32319	0.334581	-0.459987	1.72464	-0.726029	1.28851	-0.290857	-0.231894
2263	445.252	50.7039	26.5379	53272.1	201197	19695.1	163210	48716.6	160083	137478	66026.6	132469	155565	48723.4	43747.3	121303	146876		132022	122953	113231	150519	32632.7	173659	86934.3	117480	117579	138219	16.44	1.17823	-2.17448	0.876342	-0.867899	0.848435	0.628813	-0.429264	0.575266	0.807132	-0.867696	-1.02312	0.448237	0.724213		0.570391	0.467727	0.348883	0.759557	-1.44599	0.965877
2265	3262.48	58.0254	26.5507	24928.8	197971	2445.91	4309.58	115699	11105.5	11618.3	12547.8	6767.73	2661.91	19226.1	136917		418	412	409	403	406	385	387	383		433	436	377	13.9726	3.62228	-2.71649	-1.89931	2.84737	-0.533654	-0.468529	-0.357503	-1.24819	-2.5944	0.258133	3.0903		-5.26529	-5.28614	-5.29669	-5.31801	-5.30731	-5.38393	-5.37646	-5.39144
2275	781.161	85.4361	26.6459	22430	24697.2	28635.7	16544.6	26673.1	36482.2	15019	29582.9	25317.1	26354.8	28123.4	24475.8	11657	8530.33	19281.3	27736.3	18482.3	33041.3	21087.7	28015.2	61296.5	16181.4	24054.4	10372.2	25988.3	14.5148	0.0772526	0.290718	-0.500732	0.18829	0.640096	-0.640304	0.337666	0.113016	0.170966	0.264673	0.0642595	-1.0059	-1.45642	-0.279897	0.244678	-0.340955	0.497175	-0.150693	0.259111	1.38871
2277	759.42	94.4168	26.6757	224355	235820	420992	211182		292101	428803	184356	224604	530088	276371	225467	184171	547272	191253	448757	299281	397468	490878	496156	388124	422058	441583	261585	552790	18.0654	-0.218082	0.618026	-0.377276		0.0907005	0.644549	-0.573271	-0.288383	0.950466	0.0108421	-0.282852	-0.57472	0.996492	-0.520287	0.710168	0.125736	0.535072	0.839598	0.855027	0.500752
2280	740.406	94.2005	26.7031	6055.64	23858.5	29204.6	22777	25037.2	22228.1	10840.9	5557.51	17112.5	18627.1	26543.1	20408.1	13301.5	19228.1	18190.2	18410.4	21363.1	21765.3	18098.2	17017.4	21558	10371.9	7841.59	18189	17181.2	14.1423	0.3999	0.69159	0.332974	0.469471	0.297778	-0.738122	-1.70209	-0.0795522	0.0427972	0.553733	0.17454	-0.443015	0.0886149	0.00855489	0.0259177	0.240516	0.267426	0.00124135	-0.0875919	0.253618
2282	645.945	74.1787	26.7207	12701.1	54386.4	54437.7	43920.4	48018.6	44243.3	35468.4	22348.6	34192.5	30101.1	37103.4	41233.5	27845.5	40983.8	38374.2	37758.9	55259.7	44236.4	36036.4	33428.2	41847.8	23069.9	25386.3	35598.2	30124.4	15.2206	0.510345	0.511705	0.201988	0.33069	0.212557	-0.106366	-0.772717	-0.15922	-0.343087	-0.0413514	0.110914	-0.455459	0.102153	0.00723491	-0.0160864	0.533327	0.212331	-0.0834452	-0.191836	0.13225
2283	1077.54	146.359	26.7282	283865	647232	1.27651e+06	500799	789838	859773	1.25412e+06	408918	552593	705399	807787	689323	583149	436	405	409	414	403	398	436	437	430	414	405	437	19.4502	-0.146238	0.833612	-0.516289	0.141036	0.263435	0.80808	-0.808708	-0.374303	-0.0220815	0.173455	-0.055341	-0.296656	-10.682	-10.7884	-10.7742	-10.7567	-10.7955	-10.8135	-10.682	-10.6787
2286	575.298	65.0193	26.7586	81498.9	256224	96898.8	231223	68893.9	212555	107745	80796		137807	144993	61881	132809	217991	164798	163463	281687	209689			212047	97369.7	104873	123723	139592	16.9357	1.03131	-0.371547	0.883187	-0.86365	0.761739	-0.21847	-0.633741		0.136551	0.209889	-1.01853	0.0832606	0.79817	0.394602	0.382871	1.168	0.742153			0.758285
2291	2297	89.5539	26.7958	103401	113514	331164	125055	15766	255661	101914	78194.2	19805.9	44736.3				19547.2	7479.26	2372.87	306358	287331	115262		25765.1	4165.45	7815.68	3023.27	190405	16.2872	0.505298	2.04998	0.644998	-2.34268	1.67666	0.349787	-0.0324337	-2.01356	-0.838048				-2.03254	-3.41853	-5.07479	1.93765	1.84515	0.527354		-1.63408
2293	2796.23	59.6308	26.8417	4458.1	420	403	436				388	409	404	427	420	417			5477.67	5012.31	3786.32	2126.3		3946.29	10563.6	1854.84	2511.16	9215.02	8.69193	0.0223135	-0.037296	0.0762523				-0.0920192	-0.015975	-0.0337206	0.0461602	0.0223135	0.0119715			3.72742	3.59933	3.19465	2.3622		3.25435
2294	762.333	91.9996	26.8427	114557	202350	174563	197349	159193	163118	95881.4	77190.7	125793	130222	160805	141246	138303	171760	127105	124176	207718	162801	122734	148955	161365	85377.4	104886	156477	137191	17.1186	0.507912	0.294814	0.471816	0.161838	0.196978	-0.569614	-0.882439	-0.17789	-0.12796	0.176378	-0.0107265	-0.041106	0.271453	-0.162919	-0.196556	0.545689	0.194173	-0.213401	0.0659401	0.181394
2296	876.376	105.923	26.8452	12023.3	20395	18320.9	11829.3	15872.1	15302.2	10171.2	6506.14	14045	14312.4	17295	14163.7	9126.61	398	383	393	405	414	391	432	388	415	435	425	406	13.7041	0.611827	0.457095	-0.174023	0.250105	0.197347	-0.391902	-1.03652	0.0736676	0.100878	0.373964	0.0858019	-0.548241	-5.06748	-5.1229	-5.08572	-5.04233	-5.01062	-5.09308	-4.94922	-5.10419
2297	3190.44	58.6781	26.8456	34945.9	87442.9	45644.8	38585.1		118154	52010.7	13280.8	46071.6	15039.6	144057	144407	10526.9	14523.7		8805.32	50100.7	54691.9	46411.7	20136.5	44857.6		39453.6	72601.4	28966.6	15.4863	0.92971	-0.00818038	-0.250587		1.36396	0.180176	-1.78929	0.00524702	-1.60987	1.64994	1.65344	-2.12454	-1.66022		-2.38218	0.126199	0.252695	0.0158554	-1.18882	-0.0332786
2300	734.337	87.7753	26.8558	5239.12	5730.39	7932.15	4371.45		7494.61	3348.4	2816.48	6080.09	6280.76	7752.65		3455.98	4371.31	5533.38	5417.78	7671.35	5742.63	5508.5	7628.79	7701.78		4794.96	5225.09	4900.08	12.3434	0.140983	0.610062	-0.249537		0.528203	-0.634179	-0.883754	0.226444	0.27329	0.57704		-0.588553	-0.249583	0.0905124	0.0600524	0.561832	0.144062	0.0840106	0.553806	0.567543
2301	933.398	113.815	26.8576	5252.69	10020.2	12013.6	5407.8	7014.91	7069.84	4520.53	3336.86	6187.61	5591.26	10377	6548.96	4063.59	431	427	393	432	399	404	400	388	427	433	409	378	12.6421	0.648546	0.910312	-0.241247	0.134137	0.14539	-0.499795	-0.937798	-0.0469062	-0.193115	0.69903	0.0349786	-0.653533	-3.89053	-3.90398	-4.02369	-3.88718	-4.00183	-3.98386	-3.99822	-4.04216
2302	3261.48	57.591	26.8588	76367.5	3182.17	134626	124075		249902	430922	246285	150113		239119	6960.38		112455	3183.66	7604.8	60491.6	80579	8432.42	38956.6	155610		37194.8	99753.7		16.4424	-4.80657	0.596229	0.478485		1.48864	2.2747	1.4676	0.753324		1.42501	-3.67741		0.336628	-4.80589	-3.54967	-0.557918	-0.144248	-3.40063	-1.19278	0.805211
2304	654.194	65.7585	26.8611	8144.93	13172.3	2901.85	3947.87	7791.69	20014.8	9294.67	4445.22	18122.7	12351.5	12343.7	6187.52	39987.4	36855.3	29520.4	36074.8	97096.6	101332	22464.6	37870.2	96737	32650.3	41394.8	132925	12460.8	13.2386	0.446609	-1.73586	-1.29176	-0.310893	1.05017	-0.0564264	-1.12057	0.906895	0.353788	0.352873	-0.643469	2.04864	1.93097	1.61081	1.90009	3.32852	3.39012	1.21675	1.97016	3.32317
2305	744.322	89.0243	26.8614	55964.6	91367.7	115557	81008.7	77181.9	67564.1	55477.2	26592	64109.2	61027.4	78817.7	67272.4	56867.5	67470.9	56865.9	59524.2	80960.9	58529.3	58149.4	75485.7	79159.4	33481.7	48462	46434.4	51930.6	16.0255	0.453865	0.792713	0.280258	0.210444	0.0184384	-0.265925	-1.32683	-0.0572873	-0.128361	0.240701	0.0121965	-0.230213	0.0164462	-0.230255	-0.164342	0.279406	-0.18866	-0.198055	0.178385	0.246942
2306	858.365	108.25	26.8768	3699.64	4008.48	5624.73	3318.45	4713.2	4823.52		1838.46	3746.16	4508.94	4989.01		2591.7	3135.1	3655.42	3321.48	3000.67	4467.99	3476.52	4052.86	5348.36		3198.24	3210.44	2364.78	11.9039	0.0649057	0.553635	-0.20764	0.298558	0.331937		-1.05965	-0.0327356	0.23464	0.380603		-0.564249	-0.289638	-0.0681123	-0.206321	-0.352866	0.221477	-0.140506	0.0807899	0.480948
2307	1437.43	50.6857	26.8786	3079.6			400	427	415		377	414	433	402	433	420	5211.09	1500.38	1416.32	5239.68		1244.62	1921.03	9373.42		1660.05		2292.05	8.69029			-0.0464291	0.047807	0.00668227		-0.131865	0.0032017	0.067938	-0.0392336	0.067938	0.0239603	3.65708	1.86083	1.77765	3.66498		1.5912	2.21738	4.50407
2309	1032.47	132.033	26.8802	25149.6	45091.2	38202	43012.5	38233	36330.2	35874.2	15192.7	31003	32372.2	37010.2	32698.3	31737.6	27600.1	27069.3	27934.5	26506.4	39315.2	27920.8	33623.7	36902	17691	21864.7	25665.3	20040	15.0414	0.419175	0.179976	0.351084	0.181146	0.107497	0.0892747	-1.15029	-0.121264	-0.0589144	0.13425	-0.0444552	-0.0874803	-0.288997	-0.317015	-0.271626	-0.347329	0.221416	-0.272331	-0.00419227	0.130028
2310	1014.46	133.05	26.8865	12972.6	22472.7	18308.1	21246.9	19936.2	16959.2	12081.2	9433.36	16791.1	14834.8	16928.5	16885.5	13662.7	14378.3	13843.9	14466.2	15944.2	11106.3	13956.3	16531.9	16181.6	8943.21	11126.2	15329.5	11064.9	13.9841	0.47183	0.176136	0.390906	0.299049	0.0657254	-0.423584	-0.780501	0.0513521	-0.127359	0.0631083	0.0594421	-0.246106	-0.172452	-0.227097	-0.163658	-0.0233135	-0.544961	-0.215427	0.0289096	-0.00198832
2311	544.241	60.9265	26.8934	24741.7	49648.9	63547.4	45155.4	39323.6	35593.3	28986.4	13389.6	31354.6	30550.3	38509.8	33790.8		36821.3	32829	29709.3	43249.2	32442.6	29051.6	38401.5	38760.1	17694.8	25038	41001.4	29229.1	15.095	0.504515	0.860587	0.367653	0.16815	0.0243617	-0.271869	-1.38614	-0.158566	-0.19606	0.13798	-0.0506156		0.0732942	-0.0922728	-0.236333	0.305429	-0.109357	-0.268627	0.133917	0.147326
2312	1206.94	159.289	26.928	30757.8	48589.9	70673.5	19388.3	63411	36937.4	144735		31918	40266	37633.3	19190.1	60215.6	38066.9	17893.2	21908.1	28837.3	136718	29420.7	28013.3	56910	18335.7	19722	56545.3	18430.9	15.4321	0.136236	0.676749	-1.18923	0.520314	-0.259338	1.71092		-0.47005	-0.134856	-0.232411	-1.20405	0.445719	-0.215883	-1.30501	-1.01296	-0.616483	1.62871	-0.587588	-0.65831	0.364264
2313	534.257	65.1888	26.9288	18562.5	33311.9	51432.9	30224.2	26390.3	29152.1	10897.9	7691.92	21979.7	25092.7	28662.7	23859.8	20020.4	24223.4	23603.1	22167.9	28027.5	14179.2	22069.9	27510.6	31784.7	11928.8	18100.3	17227.2	17609.2	14.5062	0.517524	1.14418	0.377187	0.181494	0.325086	-1.09446	-1.5971	-0.0823425	0.108755	0.300659	0.0360686	-0.217046	0.0578865	0.0204618	-0.0700446	0.268327	-0.714743	-0.0764366	0.241471	0.449818
2316	768.402	99.1258	26.9463	4961.65	18347.4	22344.1	15381	13713.6	16184.8	13318.3	6253.3	11664.1	11077	13633.9	11487.1	8567.84	9436.96	9196.95	6570.74	10450.2	9253.19	10442.9	11634.9	13471.1	4671.97	8714.8	11454.9	4449.52	13.6491	0.514172	0.798492	0.259747	0.094208	0.333238	0.0520077	-1.03871	-0.139332	-0.213835	0.085796	-0.161384	-0.584399	-0.445007	-0.482174	-0.967274	-0.297865	-0.473379	-0.298882	-0.142941	0.0684677
2317	801.343	97.9002	26.9467	3551.77		5858.38		7611.52	7126.18	2503.57	2281.41	3979.11	4067.03	4782.7	3903.81	2813.17	3361.46	3586.6	3420.13	3276.2	4899.94	3785.11	4494.48	7288.69	2342.21	2915.17	3276.73	2483.48	12.0215		0.494797		0.872479	0.777423	-0.731719	-0.865779	-0.0632606	-0.0317286	0.20212	-0.0908228	-0.56351	-0.306616	-0.213088	-0.281653	-0.343681	0.237059	-0.135371	0.11245	0.809953
2320	3522.64	49.5778	26.96	6923.38	4391.12	17683.1	3149.49	11224.6	10258.7	9718.67	2866.46	14419.1	2246.11	1887.11		6039.73	398	413	397		413	421	412	381	388	395	383	420	12.5212	-0.42081	1.5889	-0.900282	0.933188	0.803375	0.725358	-1.03613	1.29451	-1.38797	-1.63922		0.0390848	-3.88456	-3.83119	-3.88819		-3.83119	-3.80351	-3.83468	-3.94754
2321	1087.52	144.973	26.9626	3226.31	5396.35	7584.15	5385.19	4223.98	4099.19	4780.48	3739.63	3634.17	4005.4	4617.24	3867.78	2825.66	3538.57	3378.34	2977.09	3686.15	5065.78	3226.36	4235.99	6828.33	1965.12	3084.05	3432.7	2482.64	12.0973	0.300428	0.791434	0.297443	-0.0529511	-0.0962174	0.125601	-0.228658	-0.269929	-0.12961	0.0754758	-0.180048	-0.632967	-0.308389	-0.375239	-0.557651	-0.249441	0.209229	-0.441646	-0.0488545	0.639978
2323	819.355	101.464	26.9841	15388.4	26719.1	60164	22402.2	21499.3	21124.6	24426.3	7119.61	18518	18994.8	22535.4	20433.7	10738.2	424	430	413	388	417	382	433	420	387	405	401	432	14.3104	0.395173	1.5662	0.140944	0.0815969	0.0562262	0.265736	-1.51283	-0.133766	-0.0970909	0.149494	0.00825384	-0.919945	-5.58249	-5.56222	-5.62041	-5.7105	-5.60651	-5.73298	-5.55219	-5.59616
2326	1551.58	87.8165	27.0301	18518	19328.8	74473	20007.1	14146.8	50147.1	140595	24650.6	25774	16962.9	32498.7	22195.6	20741.6	391	433	436	382	394	380	389	404	393	387	429	415	14.8561	-0.61768	1.32829	-0.567923	-1.06796	0.757733	2.24504	-0.266809	-0.202513	-0.806053	0.13195	-0.41816	-0.515907	-6.24512	-6.09792	-6.08796	-6.27872	-6.23409	-6.28629	-6.25252	-6.19793
2327	562.252	65.5442	27.0314	72427.8	148410	134782	145674	109648	172212	113490	53072.2	90653.8	100187	109218	96910.7	112769	128319	94355.4	87674.5	169217	130207	89215.6	100219	117166	67213.5	82440.3	115064	99770.3	16.7634	0.415833	0.276873	0.388987	-0.0208731	0.630434	0.0288062	-1.06773	-0.295315	-0.151057	-0.0265467	-0.199026	0.0196113	0.205976	-0.237577	-0.343525	0.605118	0.227054	-0.318387	-0.150602	0.0747995
2331	1490.35	37.9298	27.0648	4075.3	9458.6	18578.7	10758.5	6270.35	14758.5	24530.1	4662.78	9133.02	12959.6	15978.6	7084.73	3521.85	21695.9	6047.69	5247.79	12701.6	38384.8	9584.77	12828.2	24262.4	8030.97	10760.6	27462.9	7050.86	13.2808	-0.0734105	0.900537	0.112365	-0.666493	0.568436	1.30144	-1.09385	-0.123945	0.380907	0.683035	-0.490324	-1.4987	1.12431	-0.718652	-0.923329	0.351899	1.94743	-0.0542936	0.366205	1.28561
2337	1302.57	172.627	27.0932	4742.9	2086.97	13585.3	5068.69	30418.6	7183.41	15459.7	3554.41	2387.69	2742.35	4118.76	6918.54	3283.35	392	378	386	386	413	416	437	419	380	413	405	431	12.4639	-1.43671	1.26585	-0.156509	2.42876	0.346546	1.45232	-0.668511	-1.24251	-1.04271	-0.455914	0.292345	-0.782953	-3.8492	-3.90166	-3.87145	-3.87145	-3.77391	-3.76347	-3.69242	-3.7531
2341	1551.58	89.1239	27.099	19692.2	408	405	415	412	394	413	387	414	433	422	406	421	58938.2	9049.36	15037	38988.5	193080	14279.2	34094.9	93624.8	4825.05	16148.6	23914.5	19691.4	8.68181	-0.00938572	-0.020033	0.0151565	0.00468947	-0.0597592	0.00818691	-0.0856213	0.0116759	0.0764122	0.0392881	-0.0164751	0.0358654	7.1651	4.46179	5.19441	6.56895	8.87703	5.11982	6.37546	7.83279
2342	1302.57	166.977	27.0992	2903	412	385	433	426	397	436	387	419	385	405	426	424	14721.9	3952.42	2212.56	3970.65	10677.3	6136.96	3853.5	2879.42	6134.3	4366.03	6371.49	1772.96	8.68245	0.00404665	-0.0937392	0.0757693	0.0522557	-0.0494587	0.0857304	-0.0862641	0.0283526	-0.0937392	-0.0206758	0.0522557	0.0454666	5.16323	3.26607	2.42905	3.2727	4.6998	3.90085	3.2295	2.80911
2344	4299.12	48.1948	27.1112	49434	394	383	396		391	384	430	409		427		410	88839.5	69971.8	31069.2	53810.4	4075.57	28906		4800.48		31458.5		68705.6	8.65226	-0.0302058	-0.071057	-0.022901		-0.0412328	-0.0672951	0.0959352	0.0236994		0.0858346		0.0272225	7.78666	7.44223	6.27094	7.06334	3.34053	6.16683		3.57671
2347	1206.58	159.502	27.1285	785980	1.34676e+06	2.02638e+06	1.41591e+06	1.9187e+06	1.29749e+06	3.47061e+06	976806	1.12654e+06	1.54775e+06	1.16703e+06	1.15865e+06	1.44265e+06	416	380	408	418	401	383	389	397	377	422	385	377	20.4977	-0.136624	0.452787	-0.064383	0.374012	-0.190389	1.22907	-0.599973	-0.394219	0.0640571	-0.343276	-0.353668	-0.0373966	-11.7972	-11.9278	-11.8253	-11.7903	-11.8502	-11.9165	-11.8941	-11.8647
2351	1953.96	35.506	27.173	28211.5	19859.3	34237.7	7409.1	5899.26	26151.1	40524.7	40917.4	15569.3	46575	12889.3	14757.5	14226	43444.5	39854.7	41957.6	16185	27286.2	35779.1	18128.6	20575.1	54009	35883	28613.2	23977.9	14.2297	0.0478032	0.833571	-1.37464	-1.70341	0.444856	1.07679	1.0907	-0.303315	1.27754	-0.575839	-0.380563	-0.433487	1.17716	1.05273	1.12692	-0.247357	0.506155	0.897103	-0.0837442	0.0988871
2352	1188.57	73.7963	27.1885	37730.3	426	389	419		427	402	394		385	392	429	394	117143	136675	105671	115760	2925.31	41600.3		234007		28596.1	2239.51	87495.1	8.66306	0.0716448	-0.0594385	0.0477416		0.0750274	-0.0120131	-0.041013		-0.0743502	-0.048355	0.081769	-0.041013	8.17485	8.39732	8.02615	8.15772	2.85131	6.68124		9.17313
2353	2796.24	67.5814	27.2174	20311.8	10551.7	65728.4	12858.5	10375	36827.4	13234.3	54680.3	6822.61		10196.9	7847.13	6289.59	387	436	418	434	381	403		381	427	391	425	407	13.8699	-0.504676	2.13436	-0.219429	-0.529044	1.29862	-0.177876	1.86887	-1.13376		-0.554028	-0.931918	-1.25112	-5.27368	-5.10168	-5.16251	-5.10832	-5.29622	-5.21523		-5.29622
2354	1525.55	52.8008	27.2202	6583.38	7092.4	21763.2	8970.16	14063.2	6582.48	36640.6	9549.98	7352.33	15233.9	20347.7	15776.8		21207.9	6481.42	10226	10345	33231.3	10466.5	10025.8	28372.3		9925.77	22718.7	4786.39	13.6524	-0.860318	0.757224	-0.521459	0.127264	-0.967961	1.50878	-0.431095	-0.80839	0.242619	0.6602	0.293139		0.719941	-0.990283	-0.332416	-0.315736	1.36788	-0.298891	-0.360949	1.13982
2355	1259.49	90.9883	27.2478	7213.84	21853.2	33482.1	14333.9	25971.5	3508.99	22934.7	29791.6	18026.4	40242	34695.8	29667.3	3985.23	19799.3	15186.7	33996.1	7715.04	21764.3	20351.6	31630.2	22834.9	6138.03	23857.7	23423.2	8713.48	14.1981	0.217485	0.833026	-0.390928	0.466568	-2.42124	0.287172	0.664544	-0.060253	1.09834	0.884398	0.658512	-2.23763	0.075089	-0.307555	0.855007	-1.28462	0.211603	0.114781	0.750941	0.280878
2356	1767.93	34.4711	27.2709	5128.7	1685.71	1709.44	11621.1	2267.11	2580.77	3972.9	7976.12	10692		12397.1	3868.94			6140.05	1921.9	2625.44	31563.2	1280.5	9525.02	1348.69			5913.97	648.663	12.126	-1.40688	-1.38672	1.37843	-0.979388	-0.79244	-0.170048	0.835445	1.25821		1.47169	-0.208302			0.45801	-1.21771	-0.767681	2.81993	-1.80354	1.09148	-1.72869
2359	1648.69	60.7641	27.397	2673.74	382		416	427	420		397	400	377		416	433		12837.9	7324.7	8961.67	16238.6	16768.5	22292.1	24739.3		12747.9		19034.4	8.66935	-0.0919202		0.0310907	0.0687432	0.0448965		-0.0363538	-0.0254929	-0.110928		0.0310907	0.0888742		4.97877	4.16921	4.4602	5.31779	5.36411	5.7749	5.92517
2360	1648.69	52.9285	27.4022	5645.88	15980.1	6905.92	28745.2	5427.94	7820.11	1541.45	14571.4	26956.7	8557.17	22128	3099.57		394	378	405	433		391	397	429	395	391	380	430	13.191	0.772952	-0.437423	1.61999	-0.784852	-0.258068	-2.60097	0.639815	1.52732	-0.128122	1.24254	-1.59319		-4.56899	-4.6288	-4.52926	-4.43282		-4.58002	-4.55804	-4.44621
2363	837.365	103.068	27.432	205158	235835	176369	285371	340039	375866	123970	113445	320221	296759	345799	252662	176321	68004.5	226865	122646	199502	241836	135462	244739	343656	145334	170616	212332	58030.2	17.8539	-0.00645584	-0.425641	0.268604	0.521464	0.665983	-0.934245	-1.06224	0.434834	0.325055	0.545697	0.0929742	-0.426031	-1.80053	-0.0624008	-0.949739	-0.24783	0.0297964	-0.806345	0.0470115	0.53673
2364	890.276	100.873	27.4439	2996.22	1674.34	958.761	2490.32	3702.55	4454.2			8134.04	3331.56		2276.74	1600.22	400	407	384		430	384	398		423	429		421	11.3734	-0.663995	-1.46834	-0.0912515	0.480933	0.747581			1.61639	0.328614		-0.220616	-0.729311	-2.72951	-2.70448	-2.78841		-2.62518	-2.78841	-2.73674
2373	2959.3	58.4655	27.512	69093.3	673262	456280	360669	239956	614364	948104	426085	230874	170396	420387	556978	216046	313605	382333	726484	490473	525720	1.12909e+06	357739	161160	801515	579509	253258	1.19765e+06	18.5802	0.780628	0.219379	-0.119867	-0.707773	0.648552	1.2745	0.1206	-0.763432	-1.20165	0.101176	0.50708	-0.859202	-0.321593	-0.0357105	0.89039	0.323633	0.423753	1.52655	-0.131634	-1.28205
2377	2093.01	36.9745	27.6022	5854.62	3634.11	4124.8	2984.1	5626.01	3277.38	2272.95	7295.03	9318.93	1686.15	10384.3	5154.33	2663.25	3624.19	4596.21	11355.2	1787.63	1832.9	5198.88	5826.99	5960.13	5714.89	17733.8	3743.35	22209.2	12.0382	-0.21078	-0.0280555	-0.495082	0.419731	-0.359837	-0.887817	0.794533	1.14778	-1.31865	1.30396	0.293404	-0.659191	-0.214723	0.128065	1.4329	-1.23433	-1.19825	0.305822	0.470371	0.502963
2378	2932.29	62.1779	27.6179	39315.7	8911.52	6628.23	69166.3	116910	9113.18	20710.9	301424	90818.4			208478	39606.9	190913	210278	358499	178268	117634	195878	99448.1		291967	104673	306363	243290	15.3836	-2.26211	-2.68916	0.694215	1.45147	-2.22983	-1.04546	2.81787	1.08713			2.28597	-0.1101	2.15899	2.29837	3.06804	2.06012	1.46038	2.19603	1.21809
2388	1206.58	152.345	27.7782	431786	386	435	433	395	378	380	429	390	436	383	420	388	1.6042e+06	998986	911422	1.10931e+06	3.18446e+06	790695	943301	1.37392e+06	824636	765965	2.45258e+06	1.38634e+06	8.65742	-0.0649651	0.107449	0.100801	-0.0317133	-0.0951797	-0.0875666	0.0874117	-0.0500919	0.110762	-0.0762216	0.0568233	-0.0575093	11.956	11.2727	11.1403	11.4238	12.9452	10.9353	11.1899	11.7324
2389	1570.69	55.2637	27.7828	4152.8	2497.54		9202.18	4962.58	1397.69	2412.43	4747.06	9365.97	3452.75		2654.45		9222.33	5161.23	8513.78	10897.2	7895.63	5750.45	15374.9	12055		9214.73	15618.1	9877.89	11.8833	-0.597016		1.28445	0.393565	-1.43448	-0.647038	0.329508	1.3099	-0.129781		-0.509112		1.28761	0.450189	1.17227	1.52835	1.06353	0.60615	2.02498	1.67404
2399	2989.3	59.2931	27.8371	2950.18	4456.28	2977.13	3931.21	749.339	2752.46		20204.4	696.596			2123.33	858.601	410	415		423	399	414		382	413	397	434		11.2358	0.88578	0.303864	0.704916	-1.68637	0.190665		3.06654	-1.79167			-0.183731	-1.49	-2.55636	-2.53888		-2.51133	-2.5956	-2.54236		-2.65841
2408	1008.43	122.063	27.9391	19268.7	24179.1	21976.9	13292.8	32893.4	21742.5	13380.9	9724.41	13215.2	22798.6	23001.4	16348.6	7803.5	16826.1	19856.2	12585.7	20822.1	18227.7	9937.45	10523.7	62626	7816.91	13833.1	7875.33	28957.4	14.0529	0.508529	0.370757	-0.354584	0.952564	0.355285	-0.345057	-0.805549	-0.363038	0.423712	0.436487	-0.0560668	-1.12304	-0.0145329	0.224361	-0.433447	0.292882	0.100903	-0.774285	-0.691592	1.88153
2415	2627.21	52.3614	27.9794	24079.1	6015.82	18146.9	10192.1	8662.74	10647.7	31306.1	13818.8	34055.9	32285.5	9313.02	8793.16	6732.52	10959.4	40788.2	55486.7	72705.9	69640.5	26318.4	9060.5	33389		5286.26	5447.35	10162.1	13.6836	-1.12903	0.463861	-0.368405	-0.602963	-0.305319	1.25059	0.0707735	1.37205	1.29503	-0.498538	-0.581405	-0.96664	-0.263696	1.63229	2.07628	2.46621	2.40407	1.00021	-0.538196	1.34351
2420	2168.88	79.6663	28.0114	1854.37	2573.04	6756.07	4245.33	1320.89	5076.59		784.97	4580.51	3105.91	1907.01	1917.62	2069.27			950.379	1721.55	915.003	4145.98	1839	5589.04		835.784	2067.94	2235.21	11.3614	-0.0321532	1.36056	0.690251	-0.994116	0.948233		-1.74492	0.799882	0.239388	-0.464316	-0.456309	-0.346501			-1.46905	-0.611921	-1.52378	0.656089	-0.516705	1.08698
2423	1853.82	68.8952	28.0257	29719.7	18834.5	7654.46	1405.19	5577.09	35947.5	117747	224002	9741.14	100303	10986.5	12492.4		63395.1	128771	209671	20440.1	9647.54	275489	52265.5	7805.93		149847	8830.66	205192	14.2412	-0.0401119	-1.33911	-3.78465	-1.7959	0.892402	2.60413	3.53195	-0.991325	2.37281	-0.817756	-0.632434		1.71088	2.73325	3.43657	0.0779181	-1.00525	3.83043	1.43237	-1.31084
2425	2100.05	40.8284	28.0973	6650.11		2725.01	2283.29	1281.51	2253.48	9719.46		2768.46	9898.57	1457.74	1949	1538.89	865.583	20901.2	9081.01	10446.9	36494	8246.86	9973.33	866.45		1304.05	2134.23	601.852	11.4011		0.0109694	-0.244177	-1.07744	-0.263139	1.84558		0.0337931	1.87193	-0.891555	-0.472559	-0.813399	-1.64355	2.95022	1.74756	1.94971	3.7543	1.60855	1.88278	-1.6421
2428	819.355	99.9281	28.1229	18259.1	60516	30896.2	23047.1	43666.9	39875.8	24481.7	23707.9	24256.5	34527.5	20262.9	44987.4	16310	30179.3	15449.3	16016.4	43547.2	34188.7	18488.8	20384.5	76075.2	9479.6	13818.7	13517.6	39728.1	14.8751	1.00993	0.0400405	-0.382806	0.539149	0.408124	-0.295686	-0.342026	-0.309017	0.200354	-0.568553	0.582129	-0.881633	0.00616739	-0.959851	-0.907841	0.535188	0.186128	-0.70074	-0.559921	1.34004
2436	1095.46	135.959	28.1824	33732.6	46570.1	38106.8	30085	68025.2	51079.7	13899.2	14776.2	21239.5	47638.5	34794.2	29266.4	13008.5	19490.9	53913.1	28699.9	24627	43496.8	22749.6	23047.6	114229	19981	23233.1	12411.5	29766.6	14.8679	0.639236	0.349882	0.00887413	1.1859	0.772583	-1.10517	-1.01689	-0.493422	0.67196	0.21868	-0.0309247	-1.20072	-0.617371	0.850468	-0.059124	-0.27993	0.540743	-0.394327	-0.375553	1.93369
2445	1796.96	34.8352	28.2663	9538.08	3522.41	5122.62	23814.5	3605.9	3419.56	2840.39	12828	10212.6	5902.58	9881.67	5277.52		4920.22	19724	7979.14	11570.3	48427.6	7836.77	13200.2	1777.54		5264.19	7207.24	3098.7	12.6182	-0.835885	-0.295567	1.92132	-0.802092	-0.878637	-1.14636	1.02878	0.699833	-0.0911046	0.652304	-0.252589		-0.353728	1.64943	0.343782	0.879907	2.94531	0.31781	1.07003	-1.82257
2446	3023.43	52.732	28.296	51552	70442.1	171945	105998	155701	57220.5	100790	149786	84364.2	107929	92173	22684.9	4618.95	69157.5	58637	32321.7	80569.9	59243.8	122988	76872.6	105826	116659		66213.1	2357.25	16.1062	-0.00206182	1.28537	0.58746	1.14221	-0.301968	0.514785	1.08633	0.258132	0.613517	0.385845	-1.63677	-3.93286	-0.0286139	-0.266688	-1.126	0.191743	-0.251836	0.80195	0.123971	0.585123
2449	905.487	123.313	28.3296	188957	686312	424678	424414	423267	557505	342913	251852	467701	572096		356627	188172	407	389		390	421	397	396	435	420	381	429	397	18.6196	0.768866	0.0763717	0.0754725	0.071568	0.468986	-0.232157	-0.677424	0.215588	0.506257		-0.175582	-1.09795	-9.95075	-10.016		-10.0123	-9.90196	-9.98664	-9.99028	-9.85477
2454	3249.55	62.1632	28.3709	3355.69		4174.52	2590.27	5374.24	2425.17	4755.12	2328.45	5059.84	1581.68		4359.39	1547.98	2071.3	4515.62	2035.52	9941.74	6668.24	2588.68	2697.45	4770.73		4725.87	3293.63	1780.48	11.6021		0.425331	-0.263175	0.789784	-0.35819	0.613204	-0.416908	0.702814	-0.974818		0.487849	-1.00589	-0.585741	0.538648	-0.61088	1.67722	1.10103	-0.264062	-0.20468	0.617932
2458	2641.41	56.7543	28.4308	62986	121078	106961	9067.73	19529.4	77531.3	32162	133494	20679.5	8921.77	153636	17499.2		49840.2	35005.8	119704	59903.5	87277.2	30548.4	61531.1	71066.4		142408	25085.6	53034	15.2743	1.61127	1.43243	-2.12778	-1.02095	0.968187	-0.301233	1.75211	-0.938391	-2.15119	1.95485	-1.17931		0.330718	-0.178997	1.59481	0.59605	1.13901	-0.375493	0.634724	0.842577
2459	2832.33	46.0207	28.4364	29043.8	18542.8	38276.6	111528	4881.44	14040.4	15976.4	30599.1			17155.7	43374.2		401	429		404	429		388	388	379	427		399	14.504	-0.325426	0.720175	2.26305	-2.25091	-0.726701	-0.540344	0.397203			-0.437597	0.900551		-5.85654	-5.75917		-5.84579	-5.75917		-5.90409	-5.90409
2460	1350.63	142.954	28.4421	364212	416	424	403	417	421			418	387	388	404		1.07005e+06			904649	1.12911e+06	668569		2.45781e+06	66602.4	167920	196168	1.07144e+06	8.67403	0.026412	0.0538927	-0.0193917	0.0298759	0.0436487			0.0333314	-0.077838	-0.0741149	-0.0158162		11.3552			11.113	11.4327	10.6767		12.5549
2461	2481.18	44.3365	28.4448	2441.55	1814.98	2274.75	1570.58	3403.05	2414.44	3920.6		6113.69	2678.62	1461.93	840.266	1747.87		1948.59		2337.58	5127.49	3609.8	1409.77	3754.62	2079.61	2354.78	2788.01		11.1333	-0.307541	0.0182092	-0.516199	0.59933	0.104191	0.803575		1.44455	0.253993	-0.61962	-1.41858	-0.361903		-0.205067		0.0575206	1.19075	0.684419	-0.672036	0.741168
2464	646.334	74.7217	28.455	128915	260141	229528	208389	145021	204267	186905	364209	166557	199300	98954.9	128981	104765	198005	120243	106872	282259	202531	168635	114836	362363		80853.2	147481	307001	17.4531	0.535862	0.355241	0.215848	-0.307168	0.187028	0.0588732	1.02134	-0.107414	0.151514	-0.858587	-0.476266	-0.77627	0.142107	-0.577476	-0.747541	0.653588	0.174712	-0.089524	-0.64385	1.014
2466	2832.33	49.0374	28.4608	11098.8	390	413	437	412	397		382	418	387		396				1956.25	5711.23	3880.81	28409.8	5649.58		24832.2	38872.1	4525.81	8438.47	8.65541	-0.048075	0.0345927	0.116084	0.0310952	-0.0224101		-0.0779765	0.0519538	-0.0592156		-0.0260487				2.27847	3.82418	3.26674	6.1387	3.80852
2472	802.296	87.9482	28.5055	10455.3	7217.54	10958.3	9496.07	11643.4	17564.6	2533.69	8386.73	9464.52	20717.5	15938.8	12113.5	4171.48	2785.58		12965.3	4507.16	8241.77	21198.4	10359.6	1692.64	13253	27117.4	8817.66	10827.5	13.208	-0.390749	0.211694	0.00507467	0.299184	0.892345	-1.90102	-0.174147	0.000273674	1.13052	0.75222	0.356294	-1.1817	-1.76428		0.454331	-1.07004	-0.199301	1.16363	0.130645	-2.48298
2477	2554.09	97.8133	28.5517	5619.15	6499.82	4004.78	2238.08	10112.5	7399.82	5888.42	47721.5			7169.34	13790.6			4895.92	7987.94	10870.3	3312.91	18853.8	3497.72		7535.64	14867.5	4167.07	4681.91	12.9493	-0.283139	-0.981815	-1.82128	0.35453	-0.0960483	-0.425657	2.59303			-0.141697	0.802075			-0.691956	0.0142864	0.458779	-1.25544	1.25324	-1.17712
2481	876.376	106.138	28.56	5493.49	8660.22	7751.76	4139.43	6578.19	6123.74	4427.02	4328.6	4114.62	5514.99	2957.38	6358.36	1760.36	25454.9	19699.6	16558.1	22813.6	14275.6	15864.2	21300.1	32188.2	7292.96	13586.5	13807.5	20765.6	12.2378	0.842431	0.682552	-0.222539	0.44572	0.342441	-0.125638	-0.15807	-0.231213	0.191387	-0.707653	0.396683	-1.4561	2.3979	2.02812	1.77749	2.23985	1.56351	1.71573	2.14082	2.73649
2483	933.398	112.944	28.5828	3340.94	4677.59	2144.07	1418.28	3962.67	2026.34	2988.59	2713.58	2611.67	3349.32	1691.28	3894.51		11664.3	9747.48	8641.49	17534.7	6163.01	9305.91	10212.7	14895.9	3248.23	5651.85	6922.59	12123.1	11.3934	0.798159	-0.327253	-0.923462	0.558865	-0.408729	0.151859	0.0125927	-0.0426324	0.316262	-0.669494	0.533835		2.11641	1.85742	1.68367	2.70453	1.19603	1.79054	1.92469	2.46924
2485	2111.92	77.4742	28.5978	20810.7	29982.9	71976	38204.4	73411.4	29316.7	33274.7	177310	10026.7	2172.98	82247.4	87513.2	20433.8	9013.55	8741.49	58140.5	11916.4	14376.8	28073.6	26611.1	5549.66	34778.5	23505.6	14934.4	25236	15.0942	-0.22234	1.04103	0.127257	1.06952	-0.254759	-0.0720543	2.34172	-1.80263	-4.00873	1.23349	1.32302	-0.775524	-1.95631	-2.00053	0.733062	-1.55353	-1.28274	-0.317269	-0.394452	-2.65601
2486	2584.39	52.7961	28.601	37766.2	48645.7	55695.5	3523.1	13339	33976.6		65237.8	87537	3117.4	99771.7	97893.9		34537.7	16121.1	82338.6	21740.5	44392.6	9969.23	20287.2	126133	17724.6	50817.8	17550.8	35006	14.9076	0.662429	0.857676	-3.12497	-1.20424	0.144656		1.08582	1.51001	-3.30147	1.69875	1.67134		0.168288	-0.930929	1.42169	-0.499496	0.530434	-1.62433	-0.599316	2.03699
2487	2799.48	57.265	28.6201	16932.8	28916.7	13695.4		2716.95	4476.55	1948.01	16644.1	32755.7		44421.4	39440.2		45823.1	9144.43	44160.5	83848.4	5990.42	969.857	56530.1	59210.1		8678.33	2645.04	31452.6	13.6393	1.18036	0.102147		-2.23148	-1.51108	-2.71147	0.383471	1.3602		1.79971	1.62813		1.84453	-0.480575	1.79122	2.71624	-1.09081	-3.71762	2.14748	2.2143
2488	1263.6	137.898	28.6329	351314	830605	1.63894e+06	402352	585750	1.29865e+06	1.42778e+06	1213.22	326323	505618	640768	426660	608876	425	432	436	422	432	436	415	412	398	421	382	435	18.6297	1.03411	2.01464	-0.0115932	0.530235	1.67889	1.81565	-8.38506	-0.313752	0.317996	0.65975	0.0730354	0.586098	-9.89837	-9.8748	-9.86151	-9.90859	-9.8748	-9.86151	-9.93272	-9.94319
2490	2097.84	76.7082	28.6453	2071.16	4043.64	5033.85	6308.5	1205.15	5238.44	801.237		7933.58	3526.92	2960.52	5437.91	939.237		1837.22	1205.81	2255.82		4297.72	4363.81	3306.51		2754.92	5101.61	1317.39	11.6083	0.3731	0.689107	1.01474	-1.37335	0.746583	-1.96225		1.34542	0.175854	-0.0767044	0.800496	-1.73299		-0.765033	-1.37255	-0.468903		0.461015	0.483032	0.0827561
2503	1266.62	42.4281	28.7392	86316	408	412	387	390	419	425		408	423	426			175868	113314	90645.4	197061		124155	94040.8	245373		96555.6		189282	8.6818	-0.0093769	0.00469828	-0.0856125	-0.0744719	0.0290042	0.0495168		-0.0093769	0.0427116	0.0529074			8.74233	8.10817	7.78614	8.90648		8.23998	7.8392	9.22282
2504	1077.54	129.699	28.7471	192268	428	387	391	429	385	387	406	415	421	395	396	411	798872	276583	316859	720902	946004	659339	323866	716497	192543	429796	345020	588780	8.65804	0.0834287	-0.0618486	-0.0470135	0.0867955	-0.0693237	-0.0618486	0.00729761	0.0389292	0.0596381	-0.0323295	-0.0286817	0.0249563	10.9496	9.41931	9.61544	10.8014	11.1934	10.6726	9.647	10.7926
2506	388.136	36.0145	28.7595	7829.11	10314.9	5055.87	7268.7	7023.26	11640.3	25289.3	8183.87	8004.13	17206.3	28014.5	41016.1	38253.2	11186.9	18996	34094.8	17631			14960	15145.4	22089.2	17237.7	42658.6	6458.21	13.7276	-0.395182	-1.42388	-0.900143	-0.949699	-0.220785	0.898615	-0.729056	-0.761095	0.343023	1.04626	1.59628	1.49567	-0.278103	0.485787	1.32964	0.378203			0.141197	0.158965
2511	445.252	50.6917	28.7816	16708.9	378	390	383	424	394	383	410	417	402	426		389	21828.4	23204.7	15903.7	28500.2	16075.7	17301.6	20370.2	55890.4		11682.7	10931.1	33648.5	8.64134	-0.0790955	-0.0340076	-0.0601374	0.0865825	-0.0192861	-0.0601374	0.0381421	0.0625656	0.00971374	0.0933717		-0.0377116	5.77258	5.86079	5.31573	6.15735	5.33126	5.43728	5.67283	7.12898
2513	1608.61	60.9438	28.7874	9279.72	424	388	416	398	410	398	401	436	397	393	415	388	17024.3	6065.8	7643.55	17853.9	35419	4173.67	7301.63	41061	2526.4	5625.95	4450.42	12128.2	8.66208	0.0658449	-0.0621627	0.0383642	-0.0254509	0.0174046	-0.0254509	-0.0146171	0.106109	-0.0290803	-0.04369	0.034892	-0.0621627	5.39323	3.90441	4.23795	5.46188	6.45016	3.36502	4.17193	6.66341
2516	574.296	64.9999	28.798	80476.8	91799.9	259042	151330		218369	276193	164168	180016	220950	118013		69137.8	155355			154251	132280	223778		374659	98621.7	133618	187737	182957	17.295	-0.808777	0.687842	-0.0876411		0.441428	0.780336	0.0298352	0.162785	0.458376	-0.44639		-1.21779	-0.0497775			-0.0600574	-0.281746	0.476724		1.22024
2517	758.417	94.5064	28.8004	151104	185120	208308	578766		181077	825519	425358	156713	158686	247458		531240	459307	51764.4	43906.8	540194	572930	210051		831107	267807	298183	514805	260884	18.1598	-0.661698	-0.49144	0.982822		-0.693557	1.49514	0.538517	-0.902037	-0.883981	-0.242973		0.859204	0.649298	-2.50013	-2.73764	0.883318	0.968201	-0.47942		1.50487
2518	1263.97	165.638	28.8031	12402.6	13459.8	42376.5		9832.09	23776	38989.6	4742.16		6768.64	10997	6488.53	9629.73	12763.2	4923.09	12619.2	19059.1	25053.1		5813.64	45404.6		7693.82		13305.1	13.6396	0.0767333	1.73134		-0.376358	0.897577	1.61116	-1.42831		-0.914991	-0.214822	-0.975965	-0.406361	6.65627e-05	-1.37429	-0.0163109	0.578552	0.973063		-1.13441	1.83091
2521	1582.57	53.7043	28.8189	9005.21	7295.1	32899.7	6580.97	7986.19	32587.8	28617.9	4923.46	3083.16	7088.32	24369.1	6845.32		11711.2	3769.51	12811.2	11861.5	16364	4124.46	6014.9	21710.3	9102.51	13917.6	4996.33	6058.64	13.3857	-0.553024	1.62005	-0.70165	-0.422444	1.60631	1.41889	-1.12028	-1.79554	-0.594508	1.18703	-0.644833		0.129862	-1.50558	0.25938	0.148267	0.612501	-1.37575	-0.831411	1.02035
2522	1359.59	174.557	28.8262	7300.18		38606.8	3621.86		30514.1	14408	4696.1	1805.33	4755.49	14303.1	3512.15		4881.51		14941	6844.74	8926.34	2831.65		3478.05	3614.12	9648.45	1679.31		12.9537		2.28282	-1.13123		1.94344	0.860839	-0.756497	-2.1357	-0.738365	0.850293	-1.17561		-0.700632		0.91324	-0.212963	0.170108	-1.48631		-1.18968
2523	1547.37	51.0054	28.8264	5251.24	7635.34	11804.1	1357.6	2066.65	8072.28	14834.4	3462.3	2821.1	3964.65	6776.63	6633.8	1115.27	12285.9	5172.1	5458.3	13757.8	15717	3354.52	5158.35	21179		4248.01	4785.77	7486.37	12.1165	0.781935	1.41046	-1.7097	-1.10346	0.862219	1.74012	-0.359029	-0.6545	-0.163564	0.60981	0.579078	-1.99336	1.46817	0.219991	0.297693	1.63142	1.8235	-0.404653	0.216153	2.25381
2525	1089.49	140.934	28.8324	7370.5	17412.5	12562.6	7523.32	10879.7	10136.2	10705.4	7279.35	7018.59	10303.9	4824.59	11604.5	5700.16	15589.9	11583.8	9726.64	21614	8737.36	6878.19	10350.1	24998.4	1712.48	5053.08	4666.19	19388.8	13.1531	0.934725	0.46374	-0.275954	0.256247	0.154118	0.232937	-0.323516	-0.376142	0.177797	-0.916918	0.349289	-0.676323	0.775213	0.346712	0.0946166	1.24657	-0.0601271	-0.405295	0.184247	1.45644
2526	1320.62	109.735	28.8336	24459.5	128623	15383.5		3757.43	8328.93	7793.64	83176.4	89010.8	23184.1	85620.5	85484	3930.71	396	398	414	430	411	402		385	427	403	394	391	14.6096	2.3632	-0.700491		-2.73405	-1.58567	-1.68151	1.7343	1.83211	-0.10874	1.77608	1.77378	-2.66901	-5.98023	-5.97296	-5.9161	-5.86139	-5.92659	-5.95853		-6.02087
2527	2932.29	55.8416	28.8367	40561.1	101211	20930.8	35209.6	82086	107597	59908.2	188646	13515.3	15928.6	59071.1	102624	15297	32223.6	48282.9	81486.9	77309.4	21027.7	150120	50704.1	13787.1	128737	108046	41639.5	123967	15.55	1.07703	-1.19664	-0.446296	0.774873	1.16531	0.320489	1.97534	-1.82767	-1.59064	0.300189	1.09703	-1.64902	-0.574146	0.00924731	0.764304	0.688381	-1.18997	1.64578	0.0798386	-1.79895
2530	1608.6	82.1512	28.8729	8324.16	12157.8	19633.3	2373.72	9283.21	12941.4	39652.1	5571.23	4383.4	7273.23	11469.3	9007	10465.6	405	417	402	397	430	398	420	408	414	415	423	395	13.2087	0.360891	1.05231	-1.99577	-0.0282958	0.451002	2.06641	-0.764925	-1.11087	-0.380324	0.276781	-0.071873	0.144666	-4.54693	-4.5048	-4.55765	-4.57571	-4.46051	-4.57208	-4.49446	-4.53628
2538	1740.92	34.3666	28.9157	27254.2	61544	46997.7	94101.6	61636.7	81376.5	64301.9	29949.4	64142.8	90371.1	141201	71743.4		65288.2	41285.3	75550.3	44193.5		105302	118390	44134.7		74043.1	102479	65593.5	16.0626	-0.153281	-0.542308	0.45932	-0.151109	0.249713	-0.0900386	-1.19237	-0.093612	0.400962	1.04478	0.0679464		-0.0680781	-0.729271	0.142538	-0.631067		0.621565	0.79058	-0.632986
2542	905.487	114.694	28.9385	146584	401	429	403	383	406	381	409	436	386	387	431	403	802186	211206	212210	562622	552619	480393	225393	557225	150700	298154	339623	475640	8.65884	-0.0113816	0.0859938	-0.00420399	-0.0776394	0.0064959	-0.0851928	0.017117	0.109344	-0.066383	-0.0626503	0.092704	-0.00420399	10.9547	9.02945	9.0363	10.443	10.4171	10.215	9.12324	10.4291
2546	1212.5	153.971	28.9687	75048.1	199808	213738	162516	340275	291099	106691	109834	169330	106919	236295	94661.9	126276	51993.6	116454	113955	100576	163763	140886	230832	335889	255120	95654.5	62775.2	132676	17.3335	0.274745	0.371979	-0.0232856	1.04284	0.817645	-0.630423	-0.588541	0.0359701	-0.627346	0.516722	-0.803011	-0.38729	-1.66746	-0.504111	-0.535405	-0.715588	-0.0122546	-0.229343	0.482974	1.02412
2548	1059.52	119.142	28.9756	1772.36	7302.34	3139.76			2856.19	1236.33	1375.9	1190.48	1602.58	1361.4	3807.35		389		396	380	403	409	389	379	412	403			11.0886	1.74554	0.527837			0.391276	-0.816754	-0.662441	-0.87127	-0.442426	-0.677728	0.805967		-2.48498		-2.45925	-2.51875	-2.43397	-2.41265	-2.48498	-2.52255
2549	1350.63	170.93	28.9771	517456	1.3269e+06	1.85528e+06	420614	930047	1.78012e+06	1.91731e+06	356999	592384	836552	733410	375311	886846	387	384	396	419	409	397	425	414	409	380	402	390	19.6969	0.642774	1.12635	-1.01472	0.13009	1.06669	1.1738	-1.2513	-0.52068	-0.0227582	-0.212593	-1.17913	0.0614704	-11.1007	-11.1119	-11.0675	-10.986	-11.0209	-11.0639	-10.9655	-11.0034
2551	2354.03	89.1158	28.9792	20946.1	40023.8	45898.4	103989	122389	101998	11252.2	10346.7	36292.4	38580.9	139050	12406.4	25778.5		13990.6	19639.1	20946.4	13637.3	40358.8	19526	31781.2	132701	75596.7	6756.22	14759.6	15.2913	-0.00274732	0.194839	1.37476	1.6098	1.34686	-1.8334	-1.95443	-0.143936	-0.0557166	1.79393	-1.69252	-0.637438		-1.51915	-1.02987	-0.936901	-1.55605	0.00927777	-1.03821	-0.33543
2552	1604.39	28.2583	28.9819	1310.87	878.018	2654.7	970.905	2002.21	1928.87	1772.87	889.828	814.188	2067.47	1076.55	1475.99		3838.82	1101.06	1470.93	3818.32	2099.97	1020.09	1398.33	6601.65		740.786	1308.87	2338.86	10.4389	-0.660833	0.935395	-0.515754	0.528441	0.474601	0.352929	-0.641556	-0.769721	0.574711	-0.366736	0.0885239		1.46751	-0.334259	0.0835733	1.45978	0.597216	-0.444455	0.0105452	2.24967
2554	1616.69	57.6958	28.9847	30188.1	50535.2	48377.7	62404.4		75741	262618	49309	50617.4	62217.4	34628.8	17692.1		191681	14906.9	19931.5	81295.8	187147	39960	21192.4	94517.5		46183	95984.4	52089.4	15.766	-0.141025	-0.203972	0.163336		0.442763	2.23658	-0.17646	-0.138678	0.159005	-0.686341	-1.65521		1.78232	-1.90233	-1.48326	0.544868	1.74779	-0.479757	-1.39477	0.762269
2555	1316.51	69.8367	28.99	8578.94	17943	5268.92	2059.6	2720.53	38074	9183.72	19115.6	11215	26729.8	3752.23	17200.5		17480.5	14930.4	30105.6	12036.3	1433.73	16451.7	15598.1	34840.1	2242.65		1420.65	13736.4	13.2381	0.893035	-0.874806	-2.22995	-1.82843	1.97842	-0.0732359	0.984367	0.215039	1.46806	-1.36457	0.832062		0.855364	0.627871	1.63965	0.317002	-2.75254	0.767849	0.690985	1.85036
2560	759.327	92.9279	29.0236	2324.62	5978.59	4304.48	3020.99	3243.16	3121.78	3465.69	2235.35		2830.1	1578.18	3154.19	1262.92	5557.09	2485.54	2821.19	5371.85	1776.01	3119.74	2527.67	9338.41			1748.2	7288.26	11.4864	1.05915	0.585183	0.0743645	0.176743	0.121714	0.272486	-0.360155		-0.0198017	-0.862398	0.136615	-1.1839	0.953673	-0.207097	-0.0243521	0.904763	-0.692016	0.12077	-0.182849	1.70252
2561	1697.71	43.8444	29.0277	21660.8	69363.4	144351	25990.7	12667.2	68254.5	26815.7	40526.4	93894.8	33568.4	114784	29168.7		34945.9	45310.2	33983.8	74936	27911.9	49613.4	117656	99454.5		41268.1	14375.5	77479.2	15.526	0.555897	1.61323	-0.860281	-1.89718	0.532645	-0.8152	-0.219416	0.992768	-0.491173	1.28257	-0.693855		-0.433157	-0.0584435	-0.473432	0.667381	-0.757397	0.072452	1.31822	1.07576
2565	1748.55	59.2943	29.0438	1324.4	731.165	3822.97		2997.36	4453.3	1562.06	724.211		1026.94	1805.43		1761.49	3638.26		891.366	1603.94	1169.54	665.367	1026.33	6152.67		669.778	1163.3	507.395	10.7554	-1.24139	1.14503		0.794029	1.36521	-0.146215	-1.25518		-0.751304	0.0626773		0.0271387	1.07359		-0.955572	-0.108042	-0.563714	-1.37744	-0.752168	1.83155
2566	777.343	91.1502	29.0513	12395.4	31130.9	44716.6	19415.7	30285	38460.3	28594.9	19907.5	18460.9	26722.5	11610.6	22072.4	17717.2	34963.4	18647.4	19717.5	31482.9	29418	27330.3	19949.5	105623	6345.87	9082.31	11788.9	57836.3	14.5621	0.363947	0.886412	-0.317174	0.324204	0.66897	0.241359	-0.28109	-0.389925	0.143655	-1.05895	-0.132156	-0.449251	0.531448	-0.375422	-0.294921	0.38017	0.282298	0.176102	-0.278045	2.12645
2567	1176.52	151.211	29.0576	9360.05	21521.3	22319.2	8076.6	18027.1	17705.9	15433.5	13795.3	14730.4	18809.9	7756.84	13942.8	14039.7	24719.5	10002.8	11139.4	22270.3	6604.6	15045.1	9284.65	41505.6	3368.95	7288.88	9956.26	33440.4	13.8538	0.539648	0.592173	-0.874296	0.284052	0.258116	0.059953	-0.10194	-0.00731595	0.345377	-0.932575	-0.0865905	-0.0766014	0.739537	-0.565707	-0.410439	0.589009	-1.16457	0.0231774	-0.673195	1.48719
2568	1634.4	46.7488	29.0581	5823.88	17314.2	23415.8	11464.1	16469.9	24199	26329.9	12547.8	10473.6	16739.3	8999.9	9161.57	7102.76	40640.2	5604.01	10643.5	24736.7	21487.6	13776.9	8411.89	43990.3	5194.68	10180.1	14080.4	14741.2	13.7855	0.294161	0.729684	-0.30068	0.222039	0.777149	0.898904	-0.170367	-0.431043	0.245442	-0.649816	-0.624129	-0.991344	1.52511	-1.33327	-0.407818	0.808858	0.605709	-0.0355465	-0.747294	1.63939
2570	688.295	82.4872	29.0602	6445.69	13172.3	14603.7	7862.43	9931.13	11017	9289.92	8357.33	8854.16	11011.2	4566.97	9255.71	5902.31	13516.2	6621.77	7359.94	12505.6	10971.4	9677.04	6727.42	33978		3473.64	4310.05	22820.2	13.1479	0.537347	0.686169	-0.207119	0.129865	0.279567	0.0335725	-0.119051	-0.035738	0.278804	-0.990855	0.0282509	-0.620813	0.574527	-0.454877	-0.3024	0.462406	0.273576	0.0924728	-0.432041	1.90444
2571	2700.26	107.288	29.0618	8745.55	2722.99	47484.2	1455.17		25155.8	26917.1	1851.2		3226.05	6717.98		1385.57	6291.31	1404.4	2612.44	4761.41	7492.61	1412.75		31590.4	1986.27	4153.01		2941.55	12.4942	-1.08322	3.04096	-1.98723		2.1244	2.22204	-1.63996		-0.838651	0.21961		-2.05794	0.124942	-2.03847	-1.14302	-0.277028	0.37705	-2.02991		2.453
2574	888.376	108.857	29.0662	2820.54	5632.14	4268.26	2085.78	3502.09	1716.04		2153.03	2569.12	4521.48		3519.12		3394.3	2500.03	2746.32	5856.84	1894.6	3623.12	2438.96	10153.2				8710.97	11.5985	0.86092	0.460885	-0.572177	0.175451	-0.853679		-0.526394	-0.271491	0.544031		0.182453		0.130352	-0.31082	-0.175262	0.91736	-0.710866	0.22447	-0.346496	1.7111
2575	593.222	67.1798	29.0669	12161.2	27265.1	38740.3	13439.2	26897.5	26714.5	19125.9	14804.7	14599.4	20388.4	8870.04	18469.6	9571.81	22318.7	14898.8	16468.3	20632.8	18164.1	17377.5	16066.4	86404.4	4441.74	8372.23	4998.93	55633.7	14.1541	0.580664	1.08745	-0.439946	0.561079	0.55123	0.069135	-0.300339	-0.320483	0.161361	-1.03938	0.0187604	-0.929527	0.29186	-0.2912	-0.146704	0.178548	-0.00530105	-0.0691739	-0.182341	2.24471
2576	2957.32	63.9416	29.0689	27121	28999.4	16566.7	27225.8	11575.4	47377.6	38848.5	71572.4	8786.96	6140.77	23087.2	31465.2	7112.99	9790	11674.3	33478.2	48565.1	8720.97	56041.5	19177.9	5680.06	56491.8	25644.5	16119.8	37935.1	14.3245	0.499264	-0.308476	0.408214	-0.8257	1.20745	0.9211	1.80264	-1.22332	-1.74027	0.170336	0.616999	-1.52823	-1.06738	-0.813419	0.706462	1.24316	-1.2342	1.44974	-0.0973184	-1.85278
2577	678.311	81.6404	29.0768	9602.93	18746.6	28972.3	10656.2	19577.1	19196.6	17867.4	11490.4	12178.1	16680.8	7066.71	12101.9	7963.64	23188.9	10567.8	11868.7	17166.2	14775	13857.9	11232.4	68887.2	3704.97	5102.02	5182.2	40080	13.7835	0.41087	1.03892	-0.404069	0.473409	0.445094	0.34157	-0.295334	-0.211467	0.242431	-0.996646	-0.22052	-0.824257	0.71768	-0.416075	-0.248591	0.283813	0.067404	-0.0250497	-0.328091	2.28848
2578	659.374	82.2906	29.0803	18009	12656.3	10839	9794.72	12555	10745.2	21146.8	10363.4	12892.6	37093.3	12760.5	9392.85	5416.23		19136.4	23762.1	20014.5	22336.1	22884.9	26506.2	35218.1	12532.4	23674.5	8648.69	18128.3	13.5897	0.0378187	-0.185808	-0.33196	0.0262279	-0.198348	0.778405	-0.250543	0.0645104	1.58912	0.04965	-0.3924	-1.18668		0.634284	0.946629	0.699012	0.857341	0.892363	1.10429	1.51428
2579	1695.64	58.2115	29.0831	10954.3	23121.1	28651.3	11982.8	17906.6	30641.9	28434.8	11278.7	14332.8	21120.8	9486.86	9715.94		35050.2	6588.26	9983.83	30180.3	24285.7	13583.1	9664.28	77738.1	6085.76	11572.4	10415.1	30707.8	14.0701	0.426808	0.736197	-0.521437	0.0580849	0.833103	0.725254	-0.608807	-0.263079	0.296259	-0.858402	-0.823979		1.02702	-1.38443	-0.78474	0.811201	0.497699	-0.340589	-0.83167	2.17622
2580	1669.6	57.9441	29.0841	9559.35	8972.54	45944.5	13403.5	27330.6	63459.6	31757.9	12943.7	9136.38	19097.2	20976	5473.93		26951.5	4148	9365.51	21467.2	9697.68	6448.63	6752.22	35119.2	18773.8	17567.8	12652	9902.97	14.1626	-1.03134	1.32496	-0.452324	0.575585	1.79091	0.792181	-0.502685	-1.00524	0.0584287	0.19381	-1.74428		0.555435	-2.14444	-0.969503	0.227206	-0.919221	-1.50787	-1.4415	0.93733
2582	706.307	82.2373	29.0925	19253.8	49113.2	140208	43174.3	91661.6	52458.7	51480.5	28969.4	38235.5	44996.5	35093.7	30244.9	29182.2	78304.7	54154	59195.7	76609.4	69473.7	55574	57700.5	210740	9620.24	30442.3	29419.1	120221	15.5177	0.0661472	1.57953	-0.119789	0.966355	0.161218	0.134063	-0.695433	-0.29505	-0.0601515	-0.418749	-0.633269	-0.684874	0.739137	0.207105	0.335529	0.707558	0.566504	0.244448	0.298621	2.16743
2583	1351.01	170.652	29.0941	12397	17746.5	56210.4	9177.19	12506.1	45541.7	49221	10271.2	4544.67	12546.9	14420.4	5506.47	17294.7	39565.8	4845.22	9424.52	27763.2	45740.5	9359.22	7063.17	69738.8	5255.66	8599.65	7268.33	24334.9	13.9285	0.186751	1.85005	-0.76466	-0.318154	1.5464	1.65849	-0.602173	-1.77854	-0.313454	-0.112677	-1.50158	0.149543	1.34347	-1.68615	-0.726293	0.832387	1.55269	-0.736324	-1.1424	2.16118
2584	1020.43	125.153	29.0969	4548.4	9993.27	9367.45	6679.73	6310.91	7856.77	6781.59	6269.96	6646.78	7463.37	2837.99	6127.09	2350.93	13605.4	4491.18	4704.33	9725.56	8433.64	4131.63	4892.23	21705		2461.29	3440.5	19063.7	12.5755	0.711286	0.617985	0.130118	0.0481778	0.364265	0.151953	0.0387846	0.122984	0.290155	-1.1048	0.00552988	-1.37644	1.15643	-0.442578	-0.375681	0.67211	0.466485	-0.56296	-0.319178	1.83029
2586	2382.2	52.987	29.1089	11972.7	5589.74	22878.2	44320.1	6948.09	19540	29891.5	39366.1	6105.85	12976.3	5398.47	7984.27		26829.5	18484.4	19780.9	5934.13	7348.95	10231.7	12804.3	3526.19	22183.8	56199	4271.06	59930.2	13.7378	-1.2892	0.743918	1.69791	-0.975365	0.516376	1.12968	1.5269	-1.16179	-0.0741777	-1.33943	-0.774821		0.973769	0.436258	0.534057	-1.20295	-0.894444	-0.41701	-0.0934233	-1.95387
2589	1882.75	67.3527	29.1196	5430.97	3908.16	8530.84	1850.19	4241.88	5406.56	68201.9	3590.67	3271.31	3927.04	3069.43			19436.9		1661.18	17388	42444	1232.31	1313.43	15796.5	1616.65	2559.17	11659	1490.42	12.3361	-0.403864	0.722333	-1.48268	-0.285651	0.0643564	3.72138	-0.5261	-0.660485	-0.396911	-0.752383			1.91037		-1.63814	1.74966	3.03713	-2.06899	-1.97701	1.61118
2590	2796.24	110.473	29.1271	7132.19	3802.68	25217.5	2152.41	6969.57	18896.1	21145.2	3379			10391.7	2174.46		4089.82	2262.79	3272.16	6243.27	10484.4	4060.89		28437.1	3950.15	6974.14		1975.24	12.7866	-0.893794	1.83555	-1.71486	-0.0197397	1.41921	1.58145	-1.06421			0.556546	-1.70015		-0.788772	-1.64271	-1.11057	-0.178508	0.569369	-0.799013		2.00889
2596	575.298	65.4317	29.1657	50253.4			403	432		391	414	378	408	417	381	416	42886.2	50071.2	37056.9	162119	26928.5	16998.1	39747.4	68457.5				49702.9	8.65852			-0.00388548	0.096366		-0.0474967	0.0349655	-0.0962791	0.0139038	0.0453821	-0.0848743	0.0419182	6.72971	6.95317	6.51893	8.64817	6.05832	5.39457	6.62005	7.4044
2597	591.279	70.1417	29.1686	7901.9	20493.3	22961.3	7756.53	17938.8	13709.6	10361.4	7740.92	6838.29	12099.8	7407.06	18324.3		15376.4	18187.5	11761.3	18505.8	9021.79	7427.71	16381.2	51428.6		5395.65	3211.74	25941.5	13.5618	0.761032	0.925082	-0.640636	0.568963	0.181062	-0.2229	-0.643543	-0.822413	0.00085922	-0.707147	0.599639		0.346599	0.588824	-0.0400751	0.613857	-0.422634	-0.70313	0.437922	2.08845
2598	586.253	71.4509	29.171	26021	30845.4	22368.2		39882	49916.3	34021.3		51409.2	12508.2	38300.4	20825.4	51887.4		33766.2	15059		19915	47319	29062.5	21074.9	35704.4	23337.6		12043.7	14.9801	-0.0673621	-0.530967		0.30332	0.627093	0.074019		0.669608	-1.36954	0.244939	-0.634078	0.682966		0.0631618	-1.1018		-0.69856	0.55	-0.153261	-0.616895
2602	2486.12	56.8739	29.193	13579.4	21409.6	31568.8	58796.9	44171.6	16371.7	17939.5	48093.9	13254.4		21946.8	38849.8			2291.77	23044.3	27292.7	11411	12351.8	15759.3	9313.9	17485.7	7852.14	13015.9	11799.6	14.7651	-0.379163	0.18108	1.07832	0.665701	-0.766215	-0.634282	0.788433	-1.07095		-0.343408	0.480488			-3.60289	-0.273011	-0.0289028	-1.28699	-1.17269	-0.821216	-1.57996
2603	1403.54	66.2396	29.2094	7717.79	431	416	386	432	418	398	412	410	399	386	406	380	27424.2	5307.01	28448.8	34360.4	30816	31451.7	14691	32653.8	3388.86	47681.9	27728.1	16448.1	8.66477	0.0867785	0.0356742	-0.0723085	0.090122	0.0425936	-0.0281409	0.021735	0.0147146	-0.0245206	-0.0723085	0.000570401	-0.0949099	6.0784	3.70892	6.13132	6.40369	6.24663	6.27608	5.17788	6.3302
2612	1845.81	60.801	29.2794	15210.2	28793.6	77863.5	16963.5	25793.7	41952.3	26921.1	35729.4	27054.1	42106.8	39713.1	6065.49		34853.2	52446.2	39977.6	38132.8	70337.6	46579.8	51866.8	52744.1		20188.3	14610.8	42516.7	14.8085	0.00493487	1.44013	-0.758383	-0.153794	0.547935	-0.0920765	0.316296	-0.0849656	0.553239	0.4688	-2.24212		0.280477	0.870026	0.478377	0.410217	1.29348	0.69889	0.853998	0.878195
2613	2441.06	92.6991	29.2794	99040.1	209899	262170	287876	408713	362827	38791.5	77472.9	206432	192861	356026	82673.8	140703	51650	93679.9	132796	71845.7	120045	184435	125556	261911	333547	193758	58751.1	147303	17.4584	0.22095	0.541757	0.6767	1.18234	1.01054	-2.21493	-1.21698	0.196921	0.0988137	0.983236	-1.12324	-0.356096	-1.80191	-0.942934	-0.439535	-1.32577	-0.585175	0.0343652	-0.52042	0.540333
2614	1320.62	68.5078	29.2877	37764	408	401	393	408	401		404	409	392		389	391	121258	116482	90185.6	124721	7862.85	2594.83	81442.5	58601.8		67083.4		95576.6	8.64217	0.0302571	0.00529017	-0.0237828	0.0302571	0.00529017		0.0160432	0.0337888	-0.0274584		-0.0385419	-0.0311435	8.24555	8.18758	7.81844	8.28618	4.29867	2.69926	7.67133	7.19649
2615	1188.57	116.875	29.2923	7375.29	57334.9	25013	3883.62	5351.57	5295.68	4962.76	27694.4	33982	4579.98	12563.6	48288	1712.66	422	381	420	385	405	377	393	404	409	421	419	432	13.4386	2.36852	1.17179	-1.51542	-1.05286	-1.06801	-1.16168	1.3187	1.61388	-1.27748	0.17836	2.12077	-2.69658	-4.71751	-4.86496	-4.72436	-4.84989	-4.77683	-4.88018	-4.82022	-4.78039
2617	1206.58	142.688	29.3347	92825.2	148615	419359	52176.6	61414.8	257817	88655.2			74386.1	214042	114612	76046.4	429	433	382	384	419	414		404	390		428	388	16.876	0.305253	1.80186	-1.20485	-0.969665	1.10002	-0.440046			-0.693219	0.831573	-0.069564	-0.661372	-8.13113	-8.11774	-8.29853	-8.291	-8.16516	-8.18248		-8.21775
2620	1403.54	78.5378	29.3588	10688.9	29425.5	23011	35110.8	66170.9	66637.7	15602.3	22830.8	4487.56	18700.2	47312.8	13524.5			427	402	411	401	437	426	404	413	436	398	426	14.5869	0.257845	-0.0968999	0.512694	1.42698	1.43712	-0.65746	-0.108243	-2.45522	-0.396168	0.94301	-0.863652			-5.84884	-5.93588	-5.90394	-5.93948	-5.81544	-5.85222	-5.92872
2621	1263.62	40.8924	29.3629	120851	655795	176352	163663	106702	215979	110404	228255	231640	551235	210833	97899.7		508348	83162.8	196591	238343	183782	219213	186671	512017		195775		218014	17.6551	1.66776	-0.227033	-0.334761	-0.9519	0.0654029	-0.902701	0.145157	0.1664	1.41718	0.0306102	-1.07611		1.30033	-1.31148	-0.0702896	0.207551	-0.167489	0.0868476	-0.144992	1.3107
2623	1144.34	56.2782	29.3689	57069.3	414	377	405	435	401	384	395	406	419	390	435	398	54617.3	101097	99995.1	95510.6	31583.5	103304	145651	138223	72327.3	100445	21693.2	86653.3	8.66014	0.033349	-0.101717	0.0016401	0.104734	-0.0126796	-0.0751755	-0.0344292	0.00519792	0.0506684	-0.0528077	0.104734	-0.0235134	7.07693	7.96524	7.94943	7.88323	6.28674	7.9964	8.49202	8.4165
2624	1091.43	134.957	29.4015	201798	296134	283102	328410	554398	441640	72194.6	251620	351326	228547	418469	220930	182491	102838	263993	255745	231414	189242	278835	378709	342438	442511	208158	137118	258734	18.0546	0.121259	0.0563309	0.270505	1.02593	0.697878	-1.91503	-0.113748	0.367819	-0.252502	0.620129	-0.301405	-0.577164	-1.40462	-0.0444907	-0.0902886	-0.234515	-0.524763	0.0344192	0.476097	0.33085
2626	1263.4	38.3397	29.4036	9668.65	8103.83	4874.77	48955.7	86150.1	28870.5		12144	22072.7	32182.1	33187.8	26191.2		2710.52	12144.3	13490.3	10136.6	8315.05	9936.42	22893.1	4024.18		16265.6	12173.7	6277.65	14.4694	-1.48498	-2.21825	1.10983	1.9252	0.347944		-0.901406	-0.0393887	0.504609	0.549002	0.207432		-3.06501	-0.901373	-0.74973	-1.16207	-1.44785	-1.19085	0.0132596	-2.49488
2629	1020.51	122.409	29.4204	118275	353175	319568	166202	218783	184888	234973	153184	258000	231486	72638	130579	155502	1.29253e+06	920091	770352	1.62356e+06	974499	727071	1.64698e+06	1.32888e+06	683675	545880	795851	1.22743e+06	17.5457	0.884359	0.740096	-0.203088	0.193476	-0.0493733	0.296467	-0.320762	0.431347	0.274896	-1.39723	-0.551098	-0.299091	2.7561	2.26575	2.00949	3.08506	2.34863	1.92607	3.10573	2.79611
2630	1627.72	58.2472	29.4222	3865.3	3559.64	2717.2	4246.52		5720.44		2262.79	6733.01	3094.41	4849.72	3720.18		1830.86	3613.77	3129.47	4135.3	1884.96	3512.4	8056.11	4818.86		2852.8	4459.52	1735.34	11.9223	-0.124773	-0.514386	0.129774		0.559619		-0.778403	0.794746	-0.32684	0.321396	-0.0611329		-1.08398	-0.103003	-0.310588	0.0914843	-1.04197	-0.144049	1.05358	0.312187
2631	2047	43.5187	29.4247	17540.7	429	421	378	403	384	401	435	380	404	418	388	430	15745.9	36987	27099.5	20459.2	28215.6	11453.7	48464.5	24977.4	19145.9	9067.92	17393.6	45495	8.66335	0.0814827	0.0543253	-0.101109	-0.00871507	-0.0783886	-0.0158927	0.10152	-0.0934955	-0.00513961	0.044008	-0.0634383	0.0848417	5.27933	6.51138	6.06263	5.65711	6.12086	4.82018	6.90129	5.94498
2632	2462.19	38.3649	29.4277	13433.8	23717.9	15185.4	24752.1		39360.8	29026.8	25627.6	23595.8	2695.34	10536.2	33960.5		1230.35	6902.47	21988.2	4749.09	8710.36	16696.7	22492.4	8881.55		15885.6		6382.97	14.2091	0.324541	-0.318753	0.386119		1.05533	0.615954	0.436268	0.317096	-2.8129	-0.84608	0.842424		-3.9443	-1.45625	0.215297	-1.99571	-1.12063	-0.181869	0.248008	-1.09255
2633	730.411	94.0865	29.4364	15359.9	8087.28	14184	4868.8	14291.1	12399.5	8204.16	6199.4	12468.2	21319.3	8393.55	11724.2	4690.5	4326.74	16640.9	25158.2	11990.3	27044.2	23378.1	33735.3	18060.7	12750.2	24067.9	7812.94	25854.6	13.2298	-0.248334	0.562202	-0.980422	0.57306	0.368221	-0.227632	-0.63186	0.376189	1.1501	-0.194707	0.28743	-1.03425	-1.15071	0.792672	1.38897	0.319812	1.49326	1.2831	1.8122	0.910791
2635	580.264	69.0736	29.4424	36694.7	9010.8	53548.6	52280.1	116805	38837.6		92622.5	66681.7	36788.2	60355	49833.7	127610	121829	58292.9	26642.3			29596	27205.4	180047	141160	41338.2	110414	87304.5	15.7034	-2.56595	0.00516728	-0.029418	1.13035	-0.458225		0.795682	0.32161	-0.536437	0.177793	-0.0985587	1.25799	1.19111	0.12764	-1.00196			-0.850278	-0.97179	1.75462
2637	2047	38.4791	29.4542	11979.4	12360.5	22805	11959	15806.5	14320.3	12003.5	14839.9	19017.5	14329.2	19137.1	9733.37	9859.15	392	429	429	411	401	388	427	402	416	435	386	420	13.795	-0.201588	0.682025	-0.249227	0.153194	0.0107376	-0.243871	0.0621597	0.420002	0.011628	0.429045	-0.546314	-0.527792	-5.18033	-5.0502	-5.0502	-5.11204	-5.14758	-5.19513	-5.05695	-5.14399
2638	1144.34	76.3419	29.4623	58607.4	136307	46936.7	41534.7	113843	80946.4	9492.8	109643	109889	89392.2	180227	82475.1	30646.1	400	407	390	392	433	414	402	406	428	417	405	437	16.0718	0.984708	-0.553363	-0.72976	0.724901	0.232888	-2.85917	0.670663	0.673891	0.37607	1.38767	0.25988	-1.16837	-7.42793	-7.40291	-7.46446	-7.45708	-7.31357	-7.3783	-7.42074	-7.40646
2641	1407.65	118.126	29.4884	37557.7	100614	18367		6151.02	9634.52	18487.9	202463	184067	112017	123299	120488	2077.22		417	401	377	377	379	407	377	417	421	413	392	15.2254	1.39306	-1.06058		-2.6388	-1.99141	-1.05112	2.40189	2.26446	1.54795	1.68639	1.65312	-4.20497		-6.52151	-6.57795	-6.66699	-6.66699	-6.65936	-6.55652	-6.66699
2644	1210.49	147.492	29.5068	38609.9	114334	54294.3	160149	217873	147487	32237.3	39891.4	107616	112175	98234.4	71588.8	49625.1	18661.6	51280.9	47799.9	73711.8	80616.6	37531.2	121216	127730	127735	49853.4	44671.9	54529.5	16.3988	0.404129	-0.67025	0.890296	1.33436	0.771463	-1.42232	-1.11497	0.316774	0.376631	0.185179	-0.271315	-0.79998	-2.21097	-0.752628	-0.854041	-0.229155	-0.0999719	-1.20296	0.488454	0.563972
2647	1407.66	80.7381	29.5281	77660		432	434	418	392	385	429	382	412			396	222262	173240	176328	224096	11271.2	103438	108954			146530		133423	8.67393		0.0809606	0.0876243	0.0334322	-0.0592171	-0.0852123	0.0709069	-0.0964981	0.0125736			-0.0445703	9.08798	8.72848	8.75397	9.09983	4.78643	7.98449	8.05943
2650	1529.66	52.2873	29.5378	10126.8	27630.2		18051		21377.6	131374	14827.2	13991.3	17656.5	23368.9	9215.04		54245.5	6513.11	13640	25891.5	87492.2	13748.2	9107.24	38826.6		18442.9	2333.09	21737.7	14.411	0.342948		-0.27122		-0.0271935	2.59232	-0.555049	-0.638769	-0.303093	0.101296	-1.24123		1.31621	-1.74188	-0.675451	0.249183	2.00586	-0.664055	-1.25821	0.833749
2651	2707.11	103.27	29.5379	8456.05	9913.64	16241.4	6667.83	21106.8	24282.1	4122.69	1930.57	6522.47	6714.31	17677.2	1794.43	11428.7	1177.57	1974.85	3782.14		12123.5	5404.95	4043.32	18335.5	12175.3	6709.3	2529.36	5108.22	12.9672	0.308006	1.0202	-0.264191	1.39823	1.60041	-0.957823	-2.05238	-0.295991	-0.254169	1.14241	-2.15788	0.513181	-2.7656	-2.01967	-1.08221		0.598331	-0.567126	-0.985869	1.19516
2652	749.384	91.425	29.5501	58683.7	53472.2	53200.6	31958.9	33252.5	420008	427751	16542.2	382735	440589	37681.4	392541	100367		342586	57258.8	21053.9	19298.9	41173.8	56289.8	26418.9	27677.2	55128.1	19993.1	71277.7	16.7071	-1.00059	-1.00794	-1.74316	-1.68592	1.97296	1.99932	-2.69323	1.83889	2.04198	-1.50553	1.87539	-0.0921744		1.67901	-0.901884	-2.34529	-2.47086	-1.37765	-0.926509	-2.01781
2653	690.311	82.087	29.5516	11957.8	43522.4	55067.7	17266.9	35440.9	36044.9	25263.2	17587.8	17393.6	28156.9	17123.3	36611.4	10328.2	35547.5	35513.8	24316.1	44974.1	22332.2	18037.7	34552.8	105591	4823.81	12674	8377.04	56089.3	14.6364	0.773035	1.11248	-0.560716	0.476691	0.501073	-0.0116886	-0.534146	-0.550165	0.144764	-0.572765	0.523571	-1.30213	0.481026	0.479656	-0.0668085	0.820373	-0.189596	-0.497708	0.440078	2.05169
2656	2441.77	92.4168	29.5667	6854.52	7134.8	9047.15	8269.35	18590.3	15884.3			6505.67	4985.33	12808.7		3561.6		2272.75	3681.73		2964.84	5150.7	3195.36	7342.95	10384.4	5004.15		4228.01	13.0543	-0.253691	0.0888988	-0.0407912	1.12791	0.900969			-0.386868	-0.770876	0.590485		-1.25604		-1.90412	-1.20818		-1.52061	-0.723796	-1.41259	-0.212205
2657	466.267	54.0756	29.5716	11095.6	9646.82	25111	10306.3	14837.6	20943	9767.81	10944.5	15423.7	16022.6	25865.5	19600.4	15085.7	5643.88	14891.5	18163.8	7142.68	12973.9	10566.9	19987.7	37927.8	18999	20323.6	10790.7	16918.7	13.8954	-0.659572	0.720622	-0.564165	-0.0384373	0.458773	-0.641592	-0.477492	0.0174472	0.0724127	0.763334	0.363185	-0.0145155	-1.43294	-0.0332082	0.253367	-1.09316	-0.232081	-0.528142	0.391412	1.31556
2661	1142.35	74.7503	29.6112	2978.3	4757.22	1021.97		2397.17	1762.54		4207.09	4254.61	2795.63	6884.49	2814.83			381	397	425	427	417	411	388	380		418		11.5527	0.663244	-1.55553		-0.325544	-0.769218		0.485946	0.502151	-0.103703	1.19647	-0.0938259			-2.97901	-2.91966	-2.82134	-2.81457	-2.84876	-2.86967	-2.95275
2664	1522.68	53.2861	29.6215	11021.4	58048.5	30161.9	63292	40981	18820.1	19367.6	21731.2	65710.7	49543	31005.4	38813.8		31597.3	51416.7	73006.6	47999.5	15088.4	40406.9	127253	67182.3	9895.28	24085.2	10424.2	62221.5	15.1447	0.680299	-0.264232	0.805065	0.177995	-0.944683	-0.903314	-0.73719	0.859169	0.451722	-0.224442	0.0996102		-0.197158	0.505278	1.01107	0.406059	-1.26352	0.157644	1.81267	0.891122
2669	1113.41	131.36	29.646	4317.12	5978.59	3217.18	6076.48	8453.93	5109.67	1371.06		5815.79	2294.17	6225.78	3516.8	2834.75		3836.51	3413.09	2893.14	3034.26	4254.66	6612	4469.66	6067.1	2324.07		3885.29	12.0068	0.538836	-0.355175	0.562267	1.03865	0.312262	-1.58568		0.499006	-0.842997	0.597286	-0.226707	-0.53775		-0.101173	-0.269893	-0.508334	-0.439625	0.0480736	0.684118	0.119195
2674	1188.57	104.999	29.6647	10305.4		429	416	382	411	412	418	416	433	396	411	436	26986.7	50280.3	51937	56518.7	7287.24	7436.94	72605.2	47818.4		7777.3	1945.76	14675.2	8.69443		0.0504016	0.00600744	-0.117003	-0.0114377	-0.00793175	0.0129269	0.00600744	0.0637909	-0.0650757	-0.0114377	0.073752	6.02553	6.92327	6.97004	7.09201	4.13672	4.16606	7.45335	6.85085
2685	1259.49	39.7874	29.7295	2574.09	1047.62	6393.87	1362.36		7846.04	1107.15	1241.64	1049.37	2524.01	11831.6	6199.14			1120.98	4262.17	2504.48	1631.38	1686.48	5060.11	4130.96		5192.22	812.358		11.3881	-1.35517	1.2544	-0.976179		1.54968	-1.27544	-1.11004	-1.35276	-0.0865722	2.14229	1.20978			-1.25752	0.669302	-0.0977789	-0.71619	-0.668268	0.916881	0.624188
2688	1816.02	33.2977	29.7466	5738.53	2355.86	7812.84	3799.14	2747.97	6527.04	8513.25	3091.86	15354.2	3437.08	7367.27	2226.76		4646.94	11783.9	2187.9	3446.45	3823.92	2579.45	3653.2	18949	5370.16	6006.89	3666.66	2840.41	12.2175	-1.01544	0.714157	-0.326016	-0.79332	0.45474	0.83802	-0.623214	1.68887	-0.470507	0.62944	-1.09674		-0.0354092	1.30706	-1.12214	-0.466577	-0.316637	-0.884625	-0.382529	1.99236
2689	2578.11	50.6417	29.747	14861.3	3475.88	14460.2	6835.6	13267.4	5547.85	3313.52	19792.8			2967.85	19527.2	14305.5		22968.4	2881.09	12610.9	1240.89	9648.33	4745.34	5740.45	8354.55	39654.1	26645.4	77640.6	13.0015	-1.2383	0.81834	-0.262612	0.694129	-0.563751	-1.30731	1.27122			-1.46626	1.25173	0.802815		1.4859	-1.50907	0.620915	-2.7243	0.2346	-0.789168	-0.514515
2691	963.409	119.133	29.7768	3751.77	16801.3	25240.3	15391.7	17854.1	16288.5	13930.1	9673.45	9248.37	11767.5	6836.32	11037.4	8818.83	13682.8	14090.2	8744.55	18237	8702.65	7510.75	8979.43	37190		7102.72	5139.3	29036.8	13.6387	0.397629	0.984785	0.27121	0.485312	0.352915	0.127266	-0.398839	-0.46367	-0.116128	-0.89965	-0.208547	-0.532283	0.101419	0.143746	-0.544486	0.515924	-0.551415	-0.763912	-0.506247	1.54397
2695	2297	88.3717	29.8044	5921.54	6394.33	12918.4	20052.3	17678.7	6948.23	8346.03	3089.9	6474.31	1071.87	2823.33	1378.36			5215.56	1440.1	26346.3	4795.81		13432.9	12528.5	8765.24	2465.13	1034.62	1409.34	12.4274	0.215131	1.2297	1.86403	1.68228	0.334983	0.599427	-0.834102	0.233064	-2.36154	-0.964263	-1.99871			-0.0788402	-1.93549	2.25786	-0.199888		1.28604	1.18548
2696	619.273	73.9986	29.8061	14150.3	57723.7	65019.6	26141.8	54244.8	44557.2	29972.3	21431.3	21148.7	33653.1	22161.5	47109.5	15630.9	45186.2	48463	32602.7	62440.5	28085.5	22222.6	43404.4	127912	5839.35	16494	9766.5	81368.7	15.0173	0.799609	0.971319	-0.343195	0.709927	0.426102	-0.145926	-0.629834	-0.648985	0.0211813	-0.581501	0.506463	-1.08516	0.446327	0.547329	-0.0245655	0.912926	-0.239732	-0.577526	0.388284	1.94752
2699	822.431	106.898	29.8224	8281.43	398		413	383	414	419	383	427	396		386		10639.2	7326.23	17216.9			10258.3	5455.95	1860.68	11904	16188.9		29209	8.65036	-0.0137335		0.0396399	-0.0691575	0.0431288	0.0604483	-0.0691575	0.0877341	-0.0210015		-0.0579011		4.72674	4.1885	5.42118			4.67415	3.76326	2.21126
2701	2038.03	42.1218	29.8235	1598.15	1221.37	703.801	3113.8	3317.14		1022.35	1989.37	1562.3	2327.6	2517.54	2813.67		1503.63		960.949		847.51	1061.1	3036.06	1113.26	1192.26	1073.76	1368.66	630.273	10.8519	-0.597659	-1.39291	0.752521	0.843785		-0.854264	0.106161	-0.242482	0.33269	0.445862	0.6063		-0.297707		-0.943622		-1.12485	-0.800591	0.716049	-0.731367
2703	906.386	111.324	29.8399	27091.9	122277	138027	80977.7	120282	98787.3	116313	82455.1	88510.2	104179	41603.3	83278.2	80456.4	127181	64442	70335.1	125678	106172	91376.7	65141.4	302032	26104.1	44988.4	50363.6	203058	16.4996	0.400217	0.57501	-0.194341	0.376483	0.0924597	0.328079	-0.168257	-0.0660221	0.169126	-1.15517	-0.153928	-0.20366	0.456943	-0.523864	-0.397621	0.4398	0.196467	-0.0200394	-0.508292	1.70477
2709	1699.06	61.983	29.903	2497.37	5258.8	6201.41	4822.4		6554.76	3883.35	2954.66	5291.66	4269.71	5175.41	2040.81		1982.16	3846.47	3132.11	5294.57	3416.07	3998.35	4177.81	3472.8		2502.55	2386.38	3313.53	12.1086	0.251875	0.489736	0.126892		0.569684	-0.185559	-0.579866	0.260862	-0.0487226	0.228815	-1.11372		-1.15579	-0.199322	-0.495723	0.261654	-0.37052	-0.143453	-0.0801129	-0.346759
2710	2261.07	42.727	29.9152	24916.3	6526.7	7902.32	9170.05	11977.5	13962.6	34341.5	3900.35	23041.4	41344.2	7583	10106.4	6720.03	7901.67	81169.9	39886	43820.5	95733.9	40613	61977.5	6578.02	4961.95	7842.55	11672	3806.71	13.4859	-0.813729	-0.537807	-0.323154	0.0621704	0.283415	1.5818	-1.55648	1.00607	1.84953	-0.597316	-0.182881	-0.771616	-0.537926	2.82279	1.79773	1.93345	3.06087	1.82379	2.43359	-0.80243
2714	1447.65	83.99	29.9421	54746.2			396	386	408	414	420	414	432	422	422		80011.3	114699	152339	63718.5		93335.9	31316.4	129815		1079.51		76537.2	8.68806			-0.0587039	-0.0956034	-0.0156351	0.00542648	0.026185	0.00542648	0.066827	0.0330387	0.0330387		7.59986	8.11943	8.52887	7.27136		7.82208	6.24657	8.29804
2715	2452.16	38.3586	29.9433	7616.3	12354.3	11605.3	6582.16		5963.67	7151.7	6218.02	9317.81	9322.94	3206.62			422	434	417			426	393		386	406	387	379	12.8608	0.731944	0.64171	-0.176436		-0.318797	-0.0567121	-0.258543	0.324993	0.325787	-1.21394			-4.13968	-4.09923	-4.15688			-4.12607	-4.2424
2717	1680.74	61.0401	29.9489	11182.8	27097.6	26482.4	27500.6		31593.4	22135.1	14899.7	27440.5	25225.4	25222.5	19384.2		15879.6	21127.5	16476.2	27436.1	18975	21583.9	27833.9	14241.3		13701.7	13204.4	17902.6	14.5642	0.161694	0.128565	0.182996		0.383155	-0.130135	-0.701183	0.179838	0.0584098	0.058245	-0.321585		-0.609297	-0.197344	-0.556087	0.179606	-0.352371	-0.166511	0.200376	-0.766389
2718	1077.54	145.062	29.9495	483609	4.33303e+06	1.97909e+06	2.77246e+06	3.37996e+06	2.09078e+06	2.68019e+06	2.29054e+06	3.4382e+06	2.91931e+06	2.03225e+06	2.84519e+06	3.15228e+06	394	414	411	390	397	404	402	384	411	433	399	420	21.392	0.654899	-0.47564	0.0106902	0.29653	-0.396436	-0.0381425	-0.264788	0.321176	0.0851484	-0.437398	0.0480461	0.195916	-12.77	-12.6986	-12.7091	-12.7847	-12.7591	-12.7338	-12.741	-12.8071
2719	2452.16	37.9645	29.9585	8392.2	410	423	402	383	418	383	412	401	423	386			2613.17	10677.4	8799.16	11656.6	6561.21	3104.36	10352	15515.6		2131.2		7414.48	8.65757	0.0219065	0.0669403	-0.00652189	-0.076373	0.0497856	-0.076373	0.0289269	-0.0101152	0.0669403	-0.0651165			2.69401	4.7247	4.44558	4.85128	4.02217	2.94251	4.68005	5.26386
2723	3064.47	58.9049	29.9851	2762.56		3367.74		2038.01	1907.41	5840.87		2856.94	1020.68	1864.07	2867.13	968.765	1986.85	1449.67	1976.51	6902.99	3600.23	2965.96	2541.98			1782.88	3761.54	1833.14	11.0961		0.621444		-0.103173	-0.198721	1.41585		0.384135	-1.10081	-0.231879	0.389273	-1.17612	-0.13985	-0.594609	-0.147382	1.65689	0.717754	0.438163	0.215616
2724	1751.66	56.0022	29.9884	2757.5	1909.09	6330.66	1637.21	7697.43	6625.41	1917.9	730.091	1240.88	1357.07	5848.78	1687.51		391	393	382	387		431	395	391	402	409	396	420	11.2857	-0.38706	1.34241	-0.608707	1.62443	1.40806	-0.380423	-1.7738	-1.00858	-0.879453	1.22819	-0.565056		-2.67471	-2.66735	-2.7083	-2.68954		-2.53419	-2.66002	-2.67471
2725	2408.12	44.2602	29.9886	18599.2	4233.93	1392.69	6227.59	7635.38	8718.82	13275.5	2297.09	14703.5	33803.5	7163.06	10656.2	4140.82	5303.75	84590.8	33844.6	24401.8	60590.7	34543.7	53014.3	3022.95	4197.81	6930.96	7720.65	3718.11	12.753	-0.705268	-2.30939	-0.14859	0.145436	0.336867	0.943429	-1.58746	1.09083	2.29184	0.0533104	0.62635	-0.737349	-0.380253	3.61516	2.29359	1.82165	3.13376	2.32309	2.94104	-1.19131
2727	1964.81	70.4151	29.9998	3699.51	4372.51	11410	2082.21	5475.66	8922.7	14161.5	1208.32	3921.99	2857.27	5135.62		2893.8	2624.9	1450.58	2238.98	6542.32	10506.6	1729.54	2590.62	7421.72	1423.75	1178.35	5037.92	3067.77	12.1281	-0.033898	1.34986	-1.10424	0.290675	0.995121	1.66155	-1.88935	-0.190773	-0.647724	0.198178		-0.629393	-0.770098	-1.62573	-0.999515	0.547444	1.23087	-1.37197	-0.789061	0.729393
2728	1332.62	43.6307	30.0088	14412.7	95596.4	52387.4	63708.5		50866	50520	51863.9	75846.1	72882.7	34461.2	55552.9		109115	55384.5	42036.9	92943.4	74525	53108.4	60497.1	104574		37034.5	25937	93817	15.8301	0.714613	-0.153123	0.129142		-0.195641	-0.20549	-0.167614	0.380731	0.323234	-0.75737	-0.068482		0.905435	-0.0728604	-0.470687	0.674008	0.355381	-0.133404	0.0545237	0.844115
2729	2627.12	101.193	30.0105	39819.2	55177.6	71493.7	7933.82	90216.6	32961.6	64645.8	42251.2	19272.9	8752.53	25318.9	20570.8	2660.98	19348.9	53293.8	19716.6	134166	18295.2	7550.74	43217.4	169684	11958.7	10686.7	16849	109110	14.6093	1.14251	1.51624	-1.65549	1.85182	0.399211	1.37098	0.757416	-0.375005	-1.5138	0.0186391	-0.280975	-3.23154	-0.36932	1.09239	-0.342162	2.42438	-0.450108	-1.72689	0.790038	2.76321
2730	715.293	85.4042	30.0196	89741.2	135490	109160	186491	190318	229329	90217.3	125915	197736	103334	173532	94530.5	149515	44072	159593	114272	119766	119402	198805	166772	127976	140652	114981	193604	73856.4	17.1179	-0.0700416	-0.381779	0.39088	0.420184	0.689192	-0.656751	-0.175781	0.475347	-0.460915	0.286978	-0.589375	0.0720604	-1.69029	0.166174	-0.315756	-0.248012	-0.252405	0.48313	0.229649	-0.152358
2731	882.251	103.378	30.0261	8112.71	10098.8	2242.08	7210.4	16806.4	19078.6	3136.79	11372.8	15430.4	6562.83	10341.4	8833.84	4321.4	5317.82	11646.3	8261.87		7771.25	17289.3	11232.4	4588.69	5561.82	6523.14	15564.8		12.9757	0.326143	-1.84513	-0.159885	1.06098	1.24392	-1.36067	0.497546	0.937738	-0.295645	0.360396	0.133077	-0.898466	-0.599128	0.531833	0.036505		-0.051816	1.10184	0.47963	-0.811882
2733	1751.66	48.7427	30.0314	1386.5	391	423	386	379	378		401	382	404	433	433	394	667.367	1031.34	2541.1	841.172	1540.75	1257.94	2389.36	2519.71	1274.4	1258.95		626.093	8.64344	-0.0324197	0.0810694	-0.0509874	-0.0773904	-0.081202		0.00401396	-0.0660156	0.014767	0.114779	0.114779	-0.0213926	0.738891	1.36686	2.66779	1.07281	1.94597	1.65341	2.57897	2.6556
2740	1589.61	47.1613	30.0737	20540	382	430	413	394	424	419	416	400	437	398	382	392	47334.9	53136.2	64364.2	9378.34	10935.7	16538.8	11875.3	63163.4	51629.4	59016.3	18706.3	52208.1	8.66841	-0.0909834	0.0797806	0.0215857	-0.0463604	0.0595082	0.0423942	0.0320275	-0.0245561	0.103077	-0.0317876	-0.0909834	-0.0537024	6.86221	7.029	7.30556	4.5267	4.74834	5.34516	4.86726	7.27839
2741	645.332	74.5756	30.0759	86612.2	102134		112843	90084.2	92989.1	79552.3		98659	60289.9	44638.2	78128.5		64041.4	55527.6	45933.5	117470	96765.6	55650.9			295560	122143	204109	83379.1	16.3152	0.324912		0.468755	0.143788	0.189576	-0.0355815		0.274965	-0.43557	-0.869207	-0.0616372		-0.348481	-0.554281	-0.827938	0.526729	0.247009	-0.55108
2744	2131.95	82.5154	30.0964	6268.97	982.47	4061.59		2281.43	5096.26	6598.52		6264.88	7821.7	2257.83	2036.16		1274.92	19596.4	23697.8	26555.7	28322.7	25222.4	21178.1		1159.9	2607.15	3537.98	967.979	11.7517	-1.81147	0.23609		-0.59602	0.563482	0.936186		0.861331	1.18153	-0.61102	-0.760103		-1.43555	2.50656	2.78073	2.94499	3.03793	2.87068	2.61854
2745	1698.76	62.2872	30.0976	122900	286237	204782	311286		374342		263283	303819	364543	385111	287270		258780	251216	284828	261190	127153	353138	345087	169610		273767	168896	260608	18.2127	-0.0858447	-0.568965	0.0351842		0.301303		-0.206438	0.000156259	0.263035	0.342218	-0.0806479		-0.231329	-0.274126	-0.0929661	-0.217955	-1.25649	0.217176	0.183905	-0.840835
2747	2304.07	43.6536	30.1001	15515.3		4833.57	2272.58	2682.35	2481.51	14120.3		4440.52	11735.2	1959.37	2670.72		1557.58	38188.6	11148.2	14634.8	45240.1	11760.3	20819.4	2749.01		2586.04	2244.71		11.9772		0.261652	-0.827106	-0.587943	-0.700221	1.80826		0.139289	1.54133	-1.04105	-0.594209		-1.37213	3.24363	1.46731	1.85989	3.48809	1.54441	2.36842	-0.552527
2751	1802.76	66.1971	30.1143	43567.4	57831.3	85760.8	53445	48682	117058	105112	50145	47293.5	62764.8	72094.5	58803.5		85118	42207.1	47963.8	62236.7	111709	30761.7	29807.4	109777	15828	55311.4	72171.2	72311.7	16.0059	-0.186342	0.382126	-0.300138	-0.434804	0.830964	0.675662	-0.392087	-0.476551	-0.068237	0.131697	-0.16229		0.371272	-0.640707	-0.456247	-0.0804277	0.763486	-1.09706	-1.14252	0.738307
2755	1881.7	65.6447	30.1349	3245.88	4537.98	9738.17	3611.15	7495.78	7403.39	6471.72	1169.12	3535.62	3946.89	4564.88	2897.35	3881.88	2965.03	2098.9	2161.47	2943.54	7161.9	1972.52	2112.75	11134.3	1870.53	3929.43	2487.77	5325.55	12.0922	0.0556545	1.15726	-0.273938	0.779683	0.761791	0.567753	-1.90097	-0.304434	-0.145678	0.064181	-0.591661	-0.169641	-0.558348	-1.05676	-1.01438	-0.568842	0.713946	-1.14635	-1.04727	1.35055
2756	1589.61	52.6804	30.1378	25245.3	12610.8	28641.4	14555.2	98640.7	72181.1	9874.8	23645.1	42585.3	33783.6	73658	56931.2		437	426	407	381		385	405	422	400	437	418	423	15.0157	-1.39336	-0.209918	-1.18648	1.57416	1.1236	-1.7462	-0.486476	0.362336	0.0283058	1.15282	0.781201		-6.24424	-6.28102	-6.34685	-6.44208		-6.42702	-6.35395	-6.29463
2761	1855.67	65.1724	30.15	6839.98	4567.97	19376.2	7770.81	28017.9	29066.3	8049.62	6913.81	5713.88	12811.2	19499.4	12649.3	6679.14	7443.07	4376.18	9302.97	4402.99	12053.2	3688.74	4189.25	23387.2	10098.1	16167.8	6435.18	5535.37	13.4469	-1.28958	0.79508	-0.523069	1.32714	1.38014	-0.472212	-0.691652	-0.966663	0.198201	0.804227	0.179854	-0.74147	-0.585235	-1.35146	-0.263442	-1.34265	0.110206	-1.59801	-1.41444	1.06651
2763	1536.72	53.6345	30.1541	120167	195218	129501	167898	237995	211113	80692.8	408707	193299	535199	281171	226057		705601	668243	785038	539059	72931.2	666021	239626	708613		665124	195604	671864	17.7165	-0.14175	-0.733873	-0.359255	0.144096	-0.0288234	-1.41632	0.92423	-0.156004	1.31324	0.384612	0.0698523		1.71202	1.63354	1.86593	1.32361	-1.56223	1.62873	0.153949	1.71816
2764	588.377	71.6617	30.1543	5078.5	4452.14	6516.02	2755.66	6030.51	6248.93	7312.58	8672.89	7136.19	4892.35	5022.52	10331.9			5080.64	8459.17		8118.36	4786.75	7833.87	10147.1	10671.9	8187.03	4966.43	4676.06	12.5446	-0.4243	0.125192	-1.1164	0.0134803	0.0648102	0.291581	0.537713	0.256354	-0.288272	-0.250389	0.790235			-0.233789	0.501717		0.442388	-0.319754	0.390925	0.764196
2765	1536.99	54.1841	30.1552	41704.9	54011		58677.9		37359.5	52672.4	73560.8	50796.6	75989.7	79874.4	73162.4		431	418	420	428	378	428		398		414		421	15.8769	-0.155957		-0.0363948		-0.687738	-0.192163	0.289726	-0.244479	0.336592	0.408521	0.281892		-7.12538	-7.16956	-7.16268	-7.13546	-7.31468	-7.13546		-7.2403
2767	1465.66	130.737	30.1624	1.15415e+06	2.76085e+06	3.94657e+06			2.30575e+06	1.91378e+06	54157	21691.9	1.32342e+06	1.5591e+06	125466		389	428	394	430			437	397	385		427	415	19.2543	2.14241	2.6579			1.88254	1.61372	-3.52941	-4.8494	1.08157	1.31801	-2.31734		-10.6506	-10.5128	-10.6322	-10.5061			-10.4828	-10.6213
2771	476.308	48.691	30.173	13827.1	4864.78	13790.5		18104.7	9383.24		15770	32386.1	10591.2	11272.4	13235.1	9026.67	21207.9	8656.38	8344.67		13416.5	26850.5	4869.34	5949.63	49956.8	12294	5186.1	8015.5	13.5931	-1.3449	0.158329		0.551012	-0.397191		0.35183	1.39003	-0.222481	-0.132555	0.0990165	-0.453083	0.779257	-0.513513	-0.566422		0.11866	1.1196	-1.34355	-1.05448
2776	1536.82	56.7923	30.2083	94327.6	401		386	380	395	397	409	390	434		386	391	171287	193278	169336	133730	106205	165868	179841	159620		171045		204434	8.63168	0.0157789		-0.0392225	-0.0618239	-0.00597071	0.00131565	0.0442775	-0.0243492	0.129872		-0.0392225	-0.0206548	8.75437	8.92864	8.73785	8.39728	8.06481	8.708	8.82469	8.6526
2777	2068.81	75.0456	30.2086	4300.05	2157.3	5920.88	2180.97	3938.8	4598.17	18800.9	1126.01	1458.15	1421.84	2599.23	1255.17	10542.8	7056.02		1623.31	3662.63	20534		960.514	10435		2564.92	4086.49	2645.64	11.594	-0.51901	0.937577	-0.503268	0.349522	0.572824	2.6045	-1.45702	-1.0841	-1.12047	-0.250153	-1.30035	1.76996	1.19062		-0.929299	0.244643	2.73171		-1.68636	1.75513
2781	1820.46	52.2955	30.2211	2055.22	2491.34	5575.73	3310.12	2388.82	4569.55	4377.88	1764.96	715.635	1535.72	1342.55	569.475	1105.05	2773.85	568.641	1389.9	3326.61	4664.68		585.656	4531.8		1391.37	903.343	2627.25	10.9503	0.332406	1.49465	0.742368	0.271781	1.20754	1.14572	-0.164882	-1.46722	-0.365604	-0.55954	-1.79681	-0.840402	0.487376	-1.79893	-0.509537	0.749536	1.23726		-1.75639	1.19557
2782	1350.63	116.599	30.2251	154867	435	403	384	403	396	429	420	412	379	380	400	430	1.21784e+06	382092	542458	757148	117936	63250.9	580387	67251.4	418479	572372	535235	379765	8.6635	0.101371	-0.00886408	-0.0785376	-0.00886408	-0.0341435	0.0813337	0.0507454	0.0230004	-0.0974461	-0.0936445	-0.0196439	0.0846927	11.5524	9.88006	10.3857	10.8667	8.18414	7.2853	10.4832	7.37378
2784	637.284	76.0607	30.2381	59471.1		74639.9	31610.3	128306	54510	9510.24	71077.5	49649.8	112636	49379	55565.7	4589.43	65325.7	99899.7	109293	102564	31964.3	58077.6	58802.2		82613.3	65296.7	2980.38	2241.9	15.37		0.817657	-0.421894	1.59923	0.364232	-2.15474	0.747103	0.229498	1.4113	0.221608	0.391903	-3.2059	0.62536	1.23819	1.36784	1.27616	-0.405827	0.455692	0.473579
2785	1518.69	52.3482	30.2464	23462.7	41204.8	45431.8	20448.5	58035.6	60392.3	56368	31432.1	48204	44661.1	27782	31051.5		38149	39703.4	29153.5	42000.4	53309.3	40177.3	18807.8	41404.9		30981.6	35929.6	70437.6	15.2944	0.0360933	0.176982	-0.974725	0.530219	0.587646	0.488156	-0.35448	0.262433	0.1523	-0.53257	-0.372056		-0.0750747	-0.017455	-0.463051	0.0636826	0.407667	-0.000338425	-1.09539	0.0430842
2793	724.316	85.6594	30.3048	69191.2	170636	67648.7		175106	74374.6	8029.81	36201.7	42922.4	116213	49016.7	51409.6		37297.5	68846.3	92804.2	35729.1	14673.8	52070.9		215905	105011	38280		221758	15.8588	1.52174	0.186952		1.55904	0.323699	-2.88767	-0.715054	-0.469381	0.967587	-0.277839	-0.209072		-0.672034	0.212267	0.643079	-0.734012	-2.01787	-0.190635		1.86122
2799	1058.75	126.517	30.3233	36630.8	66968.3	28877.2	25499.3	60678.6	50218.6	80083.3	38936.9	43527.2	28790	30626.3	15945.3		52037		28202.2	89120.6	90309.5	31976.6	90226.4	94816.8	13142.3	16589	38197.7	24594.8	15.2378	0.79336	-0.420189	-0.599658	0.651069	0.378104	1.05138	0.0110186	0.171798	-0.424552	-0.335349	-1.27699		0.42942		-0.454309	1.20564	1.22476	-0.273102	1.22343	1.29503
2802	614.352	79.9721	30.3507	5711.09	7406.79	15328.1	6853.45	7658.05	16850.1	16684.1	7434.18	6665.82	13424.4	15292.7	9034.9	32183.9	20711.8	6887.98	5818.54	8686.14	40994.8	12353.9	3493.91	21102.9	8909.61	9019.94	22145.5	7675.28	13.4801	-0.625497	0.423761	-0.737516	-0.577368	0.560341	0.546059	-0.620171	-0.777564	0.232445	0.420426	-0.338838	1.49392	0.858037	-0.730265	-0.973688	-0.395631	1.84302	0.112547	-1.7095	0.885022
2805	781.161	87.8979	30.3544	5373.22	7366.46	10491	7993.31	13002.5	13169.4	2876.05	16333.4	11824.2	6184.65	8416.59	10263.3	4448.6		2152.32	12182.3		7220.71	4920.03	11892.4	19360.4	5439.85	5648.02		13798.3	13.051	-0.204271	0.305835	-0.0864493	0.615471	0.63388	-1.56115	0.944516	0.47843	-0.45655	-0.0120058	0.274186	-0.931891		-1.97935	0.521472		-0.233101	-0.786576	0.486732	1.18979
2807	1500.56	47.871	30.3744	2783.59	2956.72	5758.96	2806.82	6115.23	5622.07	1846.57	2019.75	2220.82	3741.09	1636.82	1556.18		1158.8	852.056	3881.67	4545.24		927.823	5775.49	6963.99		1546.82	1343.97	1783.82	11.5099	0.0199305	0.981741	-0.0551301	1.06834	0.947036	-0.659218	-0.529887	-0.392974	0.359391	-0.83317	-0.90606		-1.33143	-1.77505	0.412611	0.640291		-1.65214	0.985876	1.25585
2808	1943.96	39.1468	30.381	2911.43	938	699.54	1720.5	1651.41	1724.09	2745.29	4554	7018.59	4252.99	2282.96	987.865		1579.86			1648.74	7566.85	1851.55		9379.54	2180.42	1526.67	5058.72	738.94	11.0023	-1.12884	-1.55203	-0.253676	-0.312806	-0.250669	0.420454	1.15063	1.77468	1.05197	0.154403	-1.05412		-0.376703			-0.315138	1.88319	-0.147774		2.19301
2810	819.353	100.827	30.3864	7841.89	378	409	424	404	385	390	435	414	398	393	396	421	33293.3	42168.2	34056.9	41869.3	13562.1	23978.8	41821	61616.9	5350.25	17450.7	12472.6	45850.2	8.65673	-0.0944891	0.0192255	0.071189	0.00147998	-0.0680169	-0.0494012	0.10814	0.0367555	-0.0201069	-0.038346	-0.0273749	0.0609449	6.36621	6.70713	6.39893	6.69687	5.07056	5.89274	6.69521	7.25431
2813	997.277	48.2516	30.3987	15258.7	412	381	427	431	411	398	403		436	433	422	380	11365.2	29151	22721	5482.74		38419.1	7134.7	2682.5	8526.29	34480.2	22289.8	14909.2	8.68558	0.000918563	-0.111935	0.0525103	0.0659621	-0.00258738	-0.0489573	-0.0309459		0.0826024	0.0726413	0.0355172	-0.115726	4.78675	6.14567	5.78616	3.7351		6.54395	4.11506	2.70378
2818	1447.65	137.159	30.4174	36108.2	150508	97314.2	16990.8	28757.7	33179.8		122592	24132.2	119146	118600	13134	17017.6	398	414	416	397		401	431	403	426	430	393	417	15.5062	1.6933	1.06418	-1.45372	-0.694526	-0.488169		1.39732	-0.947512	1.35619	1.34956	-1.82517	-1.45145	-6.86956	-6.8127	-6.80575	-6.87319		-6.85873	-6.75464	-6.85155
2824	1541.06	58.0694	30.4457	4026.14	424	421	400	432	432	419			422	436	430	406	7487.64	2038.23	6198.16	8524.85	7482	5138.4	12365.5	10305.5		10553.3		13539.2	8.72128	0.00663578	-0.00360826	-0.0774285	0.0336028	0.0336028	-0.0104782			-0.00018549	0.0468996	0.0269082	-0.0559488	4.14901	2.27182	3.87634	4.33617	4.14792	3.60582	4.87275	4.60984
2825	997.279	61.485	30.4654	21265.3	14177.6		16497.1	21347.8	37737.7	2108.1	40715.5	50586.1	30382.1	42311.3	19235.5	15185.7		411	389	414	395	382	409	391	386	424	380	418	14.3409	-0.549571		-0.330973	0.0409073	0.862826	-3.29916	0.972398	1.28556	0.55004	1.02786	-0.109412	-0.450472		-5.6579	-5.73727	-5.64741	-5.71518	-5.76346	-5.66494	-5.72987
2829	645.947	75.2329	30.532	7538.21	27585.7	19421.7	13839	29460.5	10750.5	4745.61	13866.8	23661.9	17890.6	13580.5	24169	15786.4	12787.9	21667.2	13648.8	31092	10037.1	12847	31934.5	13157.8	14273.5	5321.76	14857.7	18352.3	13.9881	0.763508	0.257253	-0.231677	0.858368	-0.596006	-1.77575	-0.228776	0.542151	0.138786	-0.258878	0.572744	-0.0417263	-0.345637	0.4151	-0.251636	0.936131	-0.695075	-0.338979	0.974702	-0.304495
2831	445.252	48.5995	30.5486	16966.9	112780	79197.9	53611.6	47379	58735.3	51054.9	43806.4	69531.9	67733.4	59724.6	66075.4	38715.4	31115.2	49595.8	43619.7	67149.3	19648.9	38131	89541.5	35046.6	40840.6	30752.2	37157.9	56856.6	15.8709	0.912277	0.402295	-0.160623	-0.33892	-0.0289389	-0.231117	-0.452025	0.214508	0.1767	-0.00484188	0.140946	-0.630259	-0.945546	-0.272949	-0.458188	0.164205	-1.60872	-0.652204	0.579389	-0.773892
2832	3196.33	127.072	30.553	5894.2	3095.3	12969.5	975.664		4314.7	36832.4	1590.52		1935.84	2503.93	3650.45	6772.27	4487.42		1195.24	3913.52	25671.2		4076.7	32062.2	1057.85	2274.18	3840.83	2735.08	11.9836	-0.387733	1.67924	-2.05335		0.0914476	3.18509	-1.34831		-1.06485	-0.693618	-0.149737	0.741828	0.148076		-1.76051	-0.0493438	2.66427		0.00959092	2.98499
2833	1077.88	146.753	30.5534	19090.9		38403.7	68379.8	40416.6	34411.2	39607	40661.6		55046.5	39525.6	38647.6	32932.3	22179.1		42901		90916	17671.7	57409.6	54811.3	40134.9	29652.6	20223.2		15.3513		-0.122293	0.710031	-0.0485911	-0.280662	-0.0777842	-0.0398702		0.397113	-0.0807504	-0.11316	-0.344033	-0.914338		0.0374714		1.121	-1.2421	0.457753	0.390935
2834	829.339	98.5353	30.5535	106216	2559.59	179775	260005	390450	374532	489802	336241	279236	250455	302527	233482	209987	227709	212886	198043	482349	389373	5768.91	299783	276651	219289	220457	285925	228563	17.5718	-6.25006	-0.115928	0.41642	1.00302	0.942969	1.33008	0.787379	0.519368	0.362434	0.634945	0.261195	0.108181	0.225074	0.127964	0.0236925	1.30796	0.999033	-5.07768	0.621798	0.505946
2838	740.407	94.8572	30.5758	3981.27	10568.3	8715.49	11979.3	10281.9	7680.61	6561.27	14329.4	16811.3	10068.9	5686.46	8439.85	9320.82	11321.8	9096.44	8096.28	22811.3	10387.1	7290.33	17668.9	6376.72	7244.42	4518.61	9831.49	5060.57	13.2303	0.137148	-0.140938	0.317946	0.0975195	-0.3233	-0.550545	0.576383	0.806835	0.0673079	-0.756989	-0.187303	-0.0440639	0.236508	-0.079218	-0.247261	1.24716	0.112195	-0.398536	0.878619	-0.591705
2842	3276.32	66.2333	30.6228	3791.5	4687.93	7083.47	6453.66	5810.96	2516.38	33037	4843.1	2623.99	1629.74	1786.58	1822.32	8714.34	418	425	418	395	399	408	426	431	384	435	407	393	12.1206	0.0740886	0.669592	0.535254	0.383912	-0.823511	2.89115	0.121066	-0.7631	-1.45022	-1.31767	-1.28909	0.968529	-3.41329	-3.38933	-3.41329	-3.49494	-3.4804	-3.44822	-3.38594	-3.3691
2843	1749.43	48.5626	30.6282	9506.36	37367	36724.1	24555.8	25556.3	50107.7	60760.1	20737.5	28382.4	43623.7	36543.1	29977.6	15101.6	29780.5	31224.5	20831.7	43298.5	79979.3	16094.9	37513.5	54140.9	37322.3	32381.6	39303.8	35048.7	14.9616	0.227853	0.202816	-0.377847	-0.320233	0.651122	0.929214	-0.621668	-0.168916	0.451202	0.195689	-0.0900242	-1.07921	-0.0995424	-0.0312303	-0.615129	0.440407	1.32572	-0.987306	0.233498	0.762808
2845	892.371	108.308	30.6533	136657	857059	529968	491650	554722	315412	307375	335816	598315	459434	366482	469989	400481	448405	389017	344750	771885	526111	330434	649234	717361	364166	271571	362075	479300	18.792	0.917022	0.223533	0.11526	0.289393	-0.525135	-0.562374	-0.434701	0.398533	0.017484	-0.308628	0.050254	-0.180641	-0.0175713	-0.222538	-0.396823	0.766012	0.212995	-0.45801	0.516367	0.660327
2846	1696.52	61.1067	30.6558	5771.53	9011.84	9363.19	5093.68	3704.93	7973.92	34234.5	1504.28	6761.01	4735.64	6065.56	5784.24		13235.9	3182.76	1662.94	7667.99	60895.4	3065.4	3960.33	14426		4372.75	13173.2	8455.18	12.6433	0.494341	0.549519	-0.328772	-0.788033	0.317808	2.4199	-2.08841	0.0797586	-0.43392	-0.0768399	-0.145353		1.0489	-1.0072	-1.94374	0.261369	3.25078	-1.0614	-0.691859	1.17312
2847	944.367	119.857	30.6661	275121	412105	242383	387183	437320	564013	620184	325203	543058	244983	306839	184999	232081	150726	310447	209737	443701	443382	318494	372057	549367	250934	256984	340898	200147	18.4167	0.235913	-0.529813	0.145916	0.321592	0.688629	0.825597	-0.105759	0.634008	-0.514416	-0.189619	-0.91958	-0.592469	-1.21517	-0.172751	-0.738517	0.342489	0.341451	-0.13583	0.088424	0.650672
2849	1465.67	47.495	30.6743	119380	738573	266986	648341	649461	350310	511704	510212		261646	119529	180921	86496.1	455406	274144	412015	349163	687414	319132	659975	413898	399150	202652	137010	923919	18.2918	1.2026	-0.265377	1.01461	1.0171	0.12649	0.673165	0.668952		-0.294527	-1.42479	-0.826784	-1.89144	0.505008	-0.227212	0.360551	0.121755	1.09903	-0.00799002	1.04027	0.367131
2853	1077.54	136.468	30.6991	655290	436	407	418	387	387	425	419	398	405	434	403	394	1.74859e+06	1.66748e+06	1.82306e+06	4.72756e+06	3.14397e+06	1.5757e+06	4.04481e+06	1.63921e+06	1.70539e+06	1.27711e+06	1.88576e+06	2.37057e+06	8.6763	0.0918864	-0.00741295	0.0310612	-0.0801082	-0.0801082	0.0550211	0.0345085	-0.0396733	-0.0145198	0.0852533	-0.0216619	-0.0542461	12.0615	11.9929	12.1216	13.4964	12.9079	11.9113	13.2713	11.9683
2856	839.343	102.568	30.7254	46420.2	96129	51285.2	96737.1	36363.2	40668.1	23398.4	26502.8	27031.7	26142.7			34567.8	7694.07	4331.81		173869	45477.3	16382		182642	35933.4	7437.61	5514.94	55984.8	15.2904	1.26227	0.355842	1.27137	-0.14022	0.0211988	-0.776293	-0.596557	-0.568047	-0.616293			-0.213273	-2.38088	-3.20966		2.11723	0.182445	-1.29059		2.18824
2860	2789.11	107.543	30.7361	10705.2	7771.86	6627.52	1904.92	5457.77	10330.2	43360.3	2252.99	2140.18	3753.62	4313.54		9798.95	11721.7	2124.25	2293.59	11033.8	35759.3	1835.14	6596.74	26777.7				1372.56	12.4614	0.462692	0.232903	-1.56583	-0.0472567	0.873234	2.94274	-1.32373	-1.39783	-0.587284	-0.386694		0.79706	1.05555	-1.40861	-1.29796	0.968291	2.66468	-1.61968	0.226186	2.24739
2865	1058.41	126.909	30.7478	365580	2.10622e+06	1.20805e+06	1.20197e+06	1.72894e+06	1.61171e+06	1.77027e+06	1.01195e+06	1.20292e+06	987955	1.01546e+06	704592	1.31641e+06	1.11031e+06	1.03484e+06	938427	2.19346e+06	2.07068e+06	750708	1.97756e+06	2.57952e+06	605003	570764	998195	948861	20.2728	0.733405	-0.0685632	-0.0758468	0.448638	0.347348	0.482723	-0.324112	-0.074709	-0.358732	-0.319119	-0.846389	0.0553568	-0.190285	-0.291845	-0.432932	0.791958	0.708858	-0.754924	0.642476	1.02585
2867	2523.06	98.3581	30.763	77631.2	101462	83841.9	38229.4	81108.8	113350	258461	53489.7	42466.6	52829.6	57131.7	25655.4		93643.6	43729.2	30078.3	128471	208352	26539.8	91256.5	259619	21754.4	23065.1	35910.1	41075.6	16.0459	0.584675	0.309474	-0.823515	0.261662	0.744516	1.93368	-0.338936	-0.671868	-0.356849	-0.243906	-1.39893		0.468984	-0.629599	-1.16947	0.925172	1.62275	-1.35004	0.431731	1.94013
2868	1350.63	95.8042	30.7688	47926.6	178635	78699.3	88254.8	9182.98	76104.1	59158.4	524623	81421.1	58374.9	68020.8	48027.7	270631	381	387	413	378	377	431	383	389	428	421	415	423	16.3476	1.09906	-0.0835329	0.0817896	-3.18285	-0.131911	-0.495301	2.65333	-0.0344825	-0.514536	-0.29391	-0.796019	1.69837	-7.77395	-7.75141	-7.6576	-7.78535	-7.78918	-7.59605	-7.7664	-7.74397
2870	1192.48	144.785	30.771	7443.18	21131.4	15573.8	15647.5	19615.3	9881.33	12885.6	12066.6	18047.7	15463.7	9783.23	22159.6	18609.8	15049.2	11963.2	11349.9	18921.3	9177.99	9478.15	27948.4	15357.2	10019.7	7028.83	13179.7	5765.24	13.9085	0.458633	0.0183697	0.0251794	0.351223	-0.637977	-0.254996	-0.349737	0.231058	0.00813274	-0.652371	0.527175	0.275311	-0.0310692	-0.362152	-0.438069	0.29926	-0.744504	-0.698077	0.862012	-0.00184083
2874	1378.63	45.9324	30.7839	9095.26	18056.8	17695.2	4904.5		7894.33	10835.3	16189.4	11665.2	15284	14162.7	13711.6		14327.9	5564.17	4655.01	19618	24591.3	68390.3	5615.24	20835.9		7728.36	19374.4	16358.7	13.5787	0.561592	0.532408	-1.31877		-0.632059	-0.175205	0.404101	-0.0687395	0.321076	0.211153	0.164445		0.227875	-1.13671	-1.39409	0.681231	1.0072	2.48284	-1.12353	0.768126
2877	1059.53	139.923	30.7989	9544.6	25479.1	10767.9	15504.7	22432.4	10067.3	10068.2	13224.9	33336.9	18358.6	11432.6	21256.5	12313.4	14797	15197.6	9962.69	28426.2	12387.7	12780.4	33472.1	13947.2	13175.9	8773.33	27070.4	27373.4	13.9437	0.693316	-0.549253	-0.0232884	0.50959	-0.646316	-0.646195	-0.252737	1.08112	0.220458	-0.462842	0.431909	-0.355765	-0.0906914	-0.0521573	-0.66139	0.851226	-0.347085	-0.302066	1.08696	-0.176019
2879	803.323	98.3754	30.8076	27303.7	86795.5	48586.4	56285.1	62825.2	29941.8	52137.5	35373.6	68527.3	58762.5	32667.3	60020.3	57592.1	61373.1	47056.8	41893.3	71934.2	84379.8	38604.6	92117.8	38338.2	42128.7	28125.9	47190.9	56314.1	15.6611	0.744274	-0.0927936	0.119406	0.277995	-0.791189	0.00897368	-0.550674	0.403332	0.181549	-0.6655	0.212104	0.152524	0.244259	-0.138943	-0.306627	0.47333	0.70355	-0.424574	0.830133	-0.434564
2882	1111.32	66.3928	30.8155	40128.2	97029.8	36850.5	63885.8	9361.97	8048.14	89708.5	113656	115582	12415.3	102785	67882.6	5950.01	410	421	393	432	383	407	426	437	429	392	425	405	15.2308	1.3353	-0.0614477	0.732363	-2.03825	-2.2564	1.22211	1.56347	1.58772	-1.63102	1.41842	0.819909	-2.69217	-6.55136	-6.51317	-6.61246	-6.47596	-6.64964	-6.56196	-6.49613	-6.45936
2884	1087.52	145.388	30.8284	2990.33	7196.85	4401.07	4984.22	3481.8	6372.34	3851.65	2526.41	2356.33	5784.53	4894.75	6304.9	3664.95	4717.31	2663.01	5423.06	5389.77	3612.77	4328.47	11387.9	3744.12	4288.66	1455.66	5475.95	9006.88	12.103	0.710112	0.000599165	0.180112	-0.33742	0.534568	-0.191779	-0.800167	-0.900712	0.394945	0.153982	0.51922	-0.263459	0.10071	-0.724194	0.301854	0.29297	-0.284151	-0.0233958	1.37217	-0.232629
2885	887.474	127.711	30.8287	2178.96	4293.91	2478.57			3491.1	2869.71	3312.36	2597.12	4413.87		2631.21	3002.83	1917.65	3575.74	1470.05	2741.93			2949.27	2648.36	1675.14	1194.66	2720.43		11.6286	0.439486	-0.353296			0.140877	-0.141899	0.065052	-0.285896	0.47924		-0.267081	-0.0764825	-0.723465	0.175434	-1.10694	-0.207615			-0.10245	-0.257706
2888	1360.62	146.095	30.8323	6504.42	21655.7	19388.3	12030.4	20659.3	10949	8170.88	16095.3	20467.8	18996.9	12776.2	17285.3	8981.24	10449.2	13487.1	13463	29295.4	18490	12304.7	29256.1	17561.8	11809.4	7933.71	12672.8	12500.1	13.8591	0.54337	0.383807	-0.304692	0.475415	-0.440573	-0.862815	0.115263	0.46198	0.354386	-0.217918	0.218169	-0.726392	-0.507992	-0.139797	-0.142381	0.979297	0.315367	-0.272171	0.97736	0.241064
2894	1316.51	42.3809	30.8468	1408.21	423		386	421	428		378	403	387	403	377	405	3646.47		3336.46	2158.37	1911	3386.3	2142.32	993.355		5725.74	2877.7	906.957	8.6464	0.0781121		-0.0539447	0.0712747	0.0950653		-0.0841593	0.00823429	-0.050212	0.00823429	-0.087981	0.0153764	3.18588		3.0577	2.42933	2.25371	3.07909	2.41856	1.30976
2895	1020.51	136.403	30.8469	314046	1.49248e+06	905991	926073	1.06725e+06	554273	888781	628967	1.4295e+06	835029	603069	930585	868385	434	390	389	391	425	421	401	405	398	417	418	407	19.7604	0.748843	0.0286997	0.0603295	0.265026	-0.680198	0.00103118	-0.497813	0.686646	-0.0889704	-0.558474	0.0673414	-0.0324615	-10.9989	-11.1531	-11.1568	-11.1494	-11.0291	-11.0428	-11.113	-11.0987
2896	905.487	122.35	30.8487	375726	2.21452e+06	1.23868e+06	1.52874e+06	1.7642e+06	752448	1.48913e+06	1.30507e+06	2.33329e+06	1.18742e+06	1.03521e+06	1.31209e+06	1.56193e+06	958940	924013	946117	2.56422e+06	1.6747e+06	838604	2255718	1.11838e+06	914390	677351	1.24917e+06	1.76642e+06	20.4308	0.647769	-0.190426	0.113112	0.31979	-0.909564	0.0752403	-0.115099	0.723136	-0.251394	-0.449301	-0.107364	0.144102	-0.559715	-0.613243	-0.579137	0.859294	0.244678	-0.753166	0.674359	-0.33782
2897	574.295	66.0641	30.852	151907	823081	329638	463486	286194	317876	414999	332387	721266	475204	381703	262435	231017	343758	199813	402163	34204.7	724498	351689	321135	355530	395672	285937	339180	575409	18.5744	1.07626	-0.243899	0.247745	-0.447787	-0.296314	0.0883281	-0.231915	0.885751	0.283766	-0.0323296	-0.57282	-0.756781	-0.183385	-0.96613	0.0430001	-3.51251	0.892202	-0.15048	-0.281599	-0.134809
2900	1447.65	112.303	30.8676	36111.7	420	383	423	382	427	423	426	437	386	414	427		39325.4	192516	72800.5	92227.6	82266.3	2916.75	76166.8	122688	3167.34		6987.58	176916	8.69002	0.0242246	-0.10882	0.0344929	-0.112592	0.0480713	0.0344929	0.0446887	0.0814685	-0.0975639	0.00346603	0.0480713		6.57315	8.86459	7.46164	7.80289	7.63799	2.82012	7.52685	8.21461
2901	915.47	123.691	30.8704	3443.01	4336.31	4700.06	9221.22	4099.89		3485.5	3073.24	8144.12	5179.64	5340.88	6675.64	4038.6	2861.82	5302.48		10738.1	4458.35	2352.88	5379.64	7924.96	2296.16		2784.11	5575.49	12.2912	-0.208919	-0.0927092	0.879569	-0.289804		-0.524022	-0.705627	0.700371	0.0474647	0.0916882	0.413519	-0.311531	-0.808456	0.0812807		1.09928	-0.168879	-1.09096	0.102123	0.661015
2905	993.419	122.717	30.9159	2653.63	8066.6	3670.28	5988.44	7406.29	3426.72	4763.04	4311.94	7484.48	7928.26	3812.97	7013.84	4973.3	2552.18	4767.35	4180.26	5300.17	3084.4	3992.2	4442.98	6059.9	2058.46	1550.66	4450.42	4752.12	12.4193	0.558455	-0.577615	0.128674	0.435245	-0.676677	-0.201621	-0.345166	0.450398	0.533499	-0.522591	0.3567	-0.139302	-1.10178	-0.200318	-0.389912	-0.0474667	-0.828516	-0.45632	-0.301979	0.145789
2907	1263.6	136.606	30.9185	142298	261085	327747	275585	343300	182696	263745	468381		665283	451756	674249	261180	415	413	388	383	385		400	394	434	413	433	396	18.4172	-0.423044	-0.0949792	-0.345066	-0.0280925	-0.938114	-0.408418	0.420121		0.926407	0.367983	0.94572	-0.422515	-9.72024	-9.7272	-9.81729	-9.836	-9.82849		-9.77335	-9.79515
2911	1077.71	147.072	30.9448	4332.28	15722.6	10868.1	10490.8	11163.7	6360.71	10889.2	6565.91	9060.22	9802.46	6326.32	12759.7	6122.64	7019.66	9690.44	7127.41	12377.9	9736.24	6774.65	16918.2	9410.18	6484.01	5076.11	10860.9	10596.8	13.1774	0.763158	0.230414	0.179437	0.269134	-0.542423	0.233217	-0.496616	-0.0320649	0.0815319	-0.550245	0.461914	-0.597457	-0.40021	0.0649499	-0.378235	0.418081	0.0717536	-0.451466	0.868894	0.02261
2912	864.375	106.73	30.946	3149.44	8664.35	4954.31	11784.1	8132.95		5145.83	4898.96	6893.16	6532.53		7010.35	8253.24	5087.94	5927.27	4611.85	5413.3	8153.07		9000.41	2920.55	2251.36	3830.59		5032.15	12.7667	0.314146	-0.492263	0.757826	0.222833		-0.437542	-0.508472	-0.0157803	-0.0933034		0.00854094	0.244015	-0.453865	-0.23358	-0.595601	-0.364439	0.226397		0.369045	-1.25471
2913	1111.32	54.5999	30.948	47093.7	381	407	412	401	413	421	398	428		428	407	378	136048	121336	85906.7	134937	123161	101916	189751	80327.8	4963.2		11458.8	70622.3	8.6668	-0.0931575	0.0020803	0.0196958	-0.0193463	0.0231933	0.0508717	-0.0301801	0.0746623		0.0746623	0.0020803	-0.104562	8.38695	8.22184	7.72368	8.37512	8.24338	7.97022	8.86694	7.62681
2917	690.238	79.5402	30.9626	15656.3	43565.8	39177.8	25190	44044	22271.9	33407.9	25579.6	41207.8	35219.1	25116.8	38712.7	16787	23059.9	42395.4	27847.3	65962	37345.4	24897.4	66722.8	32906.7	28838.3	18682.8	37467.3	49162.9	14.9297	0.481238	0.328077	-0.309109	0.496985	-0.486736	0.098229	-0.286964	0.400958	0.174397	-0.313308	0.310847	-0.894614	-0.436572	0.44195	-0.164424	1.07968	0.258972	-0.325962	1.09622	0.0764236
2919	1021.41	126.159	30.9636	255671	1.14176e+06	628193	376622	718807	328975	440300	397258	788493	553731	394489	641217	544197	576075	466046	454650	1.1102e+06	725751	407314	1.19243e+06	868656	428112	311779	450591	609699	19.0532	1.06961	0.207636	-0.530455	0.402033	-0.725595	-0.305084	-0.453494	0.535525	0.0256128	-0.463588	0.237241	0.00055807	0.0826838	-0.223098	-0.258814	1.02917	0.415903	-0.417429	1.13226	0.675213
2922	680.254	78.275	30.9745	15023.8	40492.2	31592.2	24316.6	41206.5	24272.3	21463.8	10357.5	26899.6	50296.2	34011.9	41750.7	21663.8	17302.3	34865.5	34913.9	53485.6	23857.6	26952	66410.9	43732.1	30242.1	22992.2	39298.7	47840.5	14.799	0.506389	0.148313	-0.229313	0.531615	-0.231946	-0.40935	-1.46058	-0.0836735	0.819194	0.254785	0.550542	-0.395972	-0.720295	0.290542	0.292544	0.907892	-0.25681	-0.0808656	1.22016	0.617436
2924	821.334	101.478	30.9837	142450	680236	342886	327670	436230	187014	262976	245536	465053	318102	236278	371758	339880	317631	291448	269268	743251	234436	249331	645111	291140	248427	179259	343672	339178	18.3398	1.03588	0.0475746	-0.0179134	0.394933	-0.827012	-0.335223	-0.434222	0.487239	-0.0606662	-0.489669	0.164208	0.0348695	-0.0628023	-0.186915	-0.301111	1.16369	-0.500959	-0.412092	0.959392	-0.188445
2925	4490.92	90.7198	30.9883	20097.9	13359.5	62136.2	11905.5	63332.3	77346.2	45951.1	43015.6	8646.97	38201.7	39922.5	36813.7	6490.61	46741.5	11717.8	51719.5	25318	48322.5	4948.73	72027.1	145999	44116.2	24951.6	6188.22	23055.1	14.8045	-1.09896	1.11861	-1.2652	1.14611	1.4345	0.683271	0.588031	-1.72656	0.416809	0.480375	0.363413	-2.1404	0.707875	-1.28813	0.85388	-0.176662	0.755869	-2.5317	1.33171	2.35106
2927	793.338	94.916	30.9899	11538	39742.5	21009.6	35441.6	32561.6	17020.9	12700.9	18371.8	23118.7	25024.8	20670.2	29658	21094.8	16388.6	22161.6	20194.9	40937.4	28361.2	19945.6	52970.4	27541.7	20837.2	14621.9	24867.3	27250.5	14.5215	0.756901	-0.162729	0.591663	0.469393	-0.466472	-0.888848	-0.356286	-0.0247212	0.08958	-0.186226	0.334642	-0.156895	-0.521088	-0.085719	-0.21979	0.799639	0.270139	-0.237708	1.17141	0.227839
2928	708.249	81.3016	30.9922	103884	467940	316007	227818	417348	163896	227619	170082	314077	244894	217348	231858	197434	206692	199358	188361	375971	174667	190801	369685	271711	211726	152461	165368	235445	17.9479	0.888079	0.321711	-0.150366	0.723008	-0.625465	-0.151625	-0.572017	0.312875	-0.0460855	-0.218235	-0.125005	-0.356875	-0.290759	-0.34288	-0.424745	0.572378	-0.533637	-0.406173	0.548054	0.103828
2929	561.18	60.4678	30.9989	24601.8	124779	50527.4	52591.9	63965.9	64692.7	39366	39665	59489.5	59589.9	55312.6	48039.3	34928.9	52074.5	55318.4	44003.7	120530	69566.2	49030.1	114264	67384.5	53197.5	38701.3	50173.9	60868.1	15.7371	1.1919	-0.112341	-0.054567	0.227896	0.244197	-0.472455	-0.461541	0.123228	0.125662	0.0182019	-0.185192	-0.644984	-0.0688286	0.0183534	-0.311781	1.14191	0.34898	-0.15574	1.06489	0.303009
2930	801.448	105.118	31.0017	8408.75		3520.43	2345.16	6196.37	3411.52	12124.8	3249.64	4068.7	7328.6	3051.63	5478.58	4752.97		7616.89	8454.77	11553.5	14820.3	12482	7863.44	4911.64	5587.95	15367.5		21828	12.1438		-0.362227	-0.948289	0.453445	-0.407565	1.42191	-0.477699	-0.153409	0.69556	-0.568398	0.275825	0.0708513		0.751224	0.901787	1.35228	1.71153	1.4638	0.797182	0.118226
2932	874.361	107.209	31.0048	17293.6	73297.4	33577.9	59465.5	51369.1	25052.1	33006.1	29364.3	71195	42725.3	20753	46039.1	40638.2	15663.8	35350.8	31314.1	39229.3	45879.3	28320.6	69988.8	26991.2	26788.6	18329.7	35964.7	45597.8	15.3179	0.84361	-0.28264	0.541901	0.330748	-0.705223	-0.307422	-0.476088	0.801623	0.0649364	-0.976836	0.172708	-0.00731759	-1.38272	-0.20841	-0.383342	-0.0582212	0.167691	-0.528299	0.776971	-0.597662
2933	1465.85	190.733	31.007	3068.57	2041.47	10862.4	3866.96	7649.7	9636.3	8019.51	2154.01		5672.74	8029.12	7032.44	8078.34	5567.64	1369.99	5219.6	8095.86	13225.6	3965.55	8942.23	17061.2	5750.98	4430.32	3974.71	3033.5	12.518	-1.52256	0.889101	-0.60097	0.383233	0.71631	0.451343	-1.44514		-0.0481239	0.453071	0.261854	0.461889	-0.0751035	-2.09801	-0.168231	0.465014	1.17309	-0.564651	0.608464	1.54048
2934	1078.44	136.603	31.0087	28416.7	159829	72302.6	54074.4	81013.3	40011.8	55233.9	58351.4	84004.7	69297.3	42645.3	70472	60106.6	43566.5	54150.4	49778.2	93850.6	53469.3	50096.3	128945	61795.4	48887.7	35472.3	54451.4	72329.2	16.0108	1.27541	0.130999	-0.288103	0.29511	-0.722625	-0.257496	-0.178282	0.347422	0.0697504	-0.630662	0.0940002	-0.135525	-0.59983	-0.286078	-0.407535	0.507317	-0.304338	-0.398345	0.96564	-0.0955492
2935	821.334	93.1185	31.0098	115173	318286	200789	262926	347658	160216	231957	188180	240327	234394	235252	390258	256468	229409	291118	213404	458453	266075	210400	537521	319370	206759	156230	254935	273606	17.9201	0.359852	-0.304789	0.0841844	0.487194	-0.630453	-0.0966147	-0.398358	-0.0454757	-0.0815368	-0.0762658	0.653955	0.0483087	-0.112552	0.231131	-0.216887	0.886302	0.10136	-0.237341	1.11585	0.364757
2936	1135.46	140.987	31.0109	24401.2	138639	36229.1	43943	71510.6	31992.2	41112	30693.2	75298.4	58247.5	34165.9	82508.8	59703.4	58137.1	47555.8	43316.7	94044.4	49868.1	41886.3	106389	38108.1	50999.7	28957.8	49178.2	77680.7	15.6885	1.3925	-0.543613	-0.265129	0.437396	-0.723039	-0.361203	-0.782842	0.511859	0.141435	-0.628204	0.643787	0.177053	0.138699	-0.151141	-0.285838	0.832581	-0.0826431	-0.334281	1.01052	-0.470665
2938	759.42	95.1024	31.0174	220397	777207	492954	511228	308472			220788	627063	479257		683407	458141	186928	417646	184230	687272	458791	337179	842806		200169		403008	333876	18.8607	0.707248	0.0504	0.102914	-0.625911			-1.10839	0.397558	0.00974745		0.521694	-0.0552609	-1.34857	-0.188772	-1.36954	0.52983	-0.0532138	-0.497537	0.824149
2939	3026.28	119.558	31.0178	37561.8	44127.4	82553.6	43902.5	91137.8	93374.5	81104.1	81793.7	17507.8	89725.5	73996.3	101763	21649	96886.6	15231.1	104860	36461.6	100044	19581.7	101819	147996	77314.1	50598	32840.1	42252.5	15.8799	-0.450539	0.453117	-0.45791	0.595836	0.630815	0.427561	0.439776	-1.78421	0.573304	0.295239	0.754926	-1.47791	0.684084	-1.9852	0.798175	-0.725835	0.730347	-1.62271	0.755726	1.29527
2941	1731.72	62.6168	31.0297	48431.8	84828.5	100504	57258.4		126282	521052	82839.3	53231.3	72647.7	109302	75895.9		184667	31390.2	79077.9	113306	469969	45688.9	42870.2	209006	53414.1	87774.6	137515	58417.3	16.5868	-0.214543	0.0300945	-0.781605		0.35948	2.40426	-0.248777	-0.886817	-0.438176	0.151149	-0.37507		0.907762	-1.64878	-0.315818	0.203063	2.2554	-1.10725	-1.19912	1.08638
2942	646.335	75.4999	31.0332	190160	660162	317255	448384	734610	283142	374970	335377	595588	620964	355815	432397	425265	336136	440225	346689	1.03453e+06	574012	322240	768292	330258	373346	267053	345779	449588	18.7617	0.570742	-0.486437	0.0126577	0.724901	-0.65055	-0.245301	-0.406294	0.422237	0.482431	-0.320949	-0.039723	-0.0637151	-0.403034	-0.0138374	-0.358438	1.21882	0.369003	-0.463944	0.789577	-0.428486
2943	1206.58	149.045	31.0358	115609	415	429	386	420	423	411	432	429	403	395	381	417	363555	270132	315680	498836	389888	180904	600431	86956.6	199907	145853	213485	322037	8.68447	0.0124984	0.0603647	-0.0920121	0.0297764	0.0400447	-0.00147453	0.0704184	0.0603647	-0.0298331	-0.0587603	-0.110822	0.0194345	9.78735	9.35883	9.58363	10.2437	9.88823	8.7804	10.5112	7.72354
2944	1188.57	150.336	31.0429	9997.12	22163.5	12054.1	16756.4	25588.5	14488.4	17756.4	15915	31127.3	23302.1	18946.5	32832	16707.5	405	390	435	404	405	420	378	404	424	409	418	377	14.27	0.165875	-0.712785	-0.237595	0.373185	-0.447408	-0.153971	-0.311924	0.655871	0.238151	-0.0603792	0.732792	-0.241813	-5.60824	-5.66269	-5.50515	-5.61181	-5.60824	-5.55578	-5.70778	-5.61181
2945	1291.55	163.461	31.0431	25262.7	108254	65288.1	69976.5	76298.9	41387.1	36089.8	52340.1	80105.2	63190	39047	63135	57756.8	61177.2	46668.4	47119.1	80894.8	89273	43660	111938	61285.2	44452.2	32310.6	50127.1	67668.2	15.8698	0.85421	0.124684	0.224736	0.349528	-0.532954	-0.730545	-0.194217	0.41976	0.0775605	-0.616922	0.0763053	-0.0521441	0.0308596	-0.35969	-0.345824	0.433911	0.576089	-0.455824	0.902488	0.0334028
2950	4394.95	89.3272	31.0959	22656.5	20589.5	110260	17061	60041.4	50385.8	56642.2	22552.4	14603.9	47842.2	46553.6	34048.8		39310.1	11907	44242.4	43225.7	17728.3		74147.5	232406	41039.7	23438.4	3644.56	9073.75	15.166	-0.83634	1.58459	-1.10754	0.707711	0.454771	0.62363	-0.704963	-1.3319	0.380038	0.340646	-0.110643		0.0966544	-1.62643	0.267183	0.233643	-1.05219		1.01215	2.66033
2957	758.417	94.8154	31.1664	251401	120061		114444	828822	769056	1.05921e+06	417275	103892	64415.4	944092	73795.8	431244	599909		481137		1.10842e+06	9793.92		324052	466767	655653	55509.4	538311	18.0867	-1.21333		-1.28245	1.57396	1.46599	1.92782	0.583898	-1.42201	-2.11162	1.76183	-1.91549	0.631404	1.10764		0.789348		1.99333	-4.82907		0.219128
2958	2557.07	98.0791	31.1676	5263.95	14548.8	10248.8	22708	30983	19110.8	2414.02	1677.74	2540	8650.15	16639.4	7259.06	3517.31		10526.2	5375.5	8825.03	12907.4	14651.4	8334.63	17614.3	31560.1	6059.67	2131.63	11709.4	12.9776	0.851052	0.345603	1.49335	1.94163	1.24453	-1.74035	-2.26526	-1.66695	0.100945	1.04476	-0.151996	-1.19731		0.384132	-0.585381	0.129821	0.678349	0.861187	0.0473388	1.1269
2959	1863.58	63.6154	31.1681	1347.87	2366.2	4723.5	2000.11	2526.04	1920.82	6143.61	1730.66		4902.8	1778.2	5038.11	4856.32	3126.89	729.816	3334.7	2619.84	5125.56	2166.29	1988.75	3290.76	5614.09	1553.54	3141.55	1623.33	11.5938	-0.385452	0.611829	-0.627945	-0.29115	-0.686301	0.991062	-0.836705		0.665579	-0.79761	0.704857	0.651838	0.0167021	-2.08242	0.109529	-0.238546	0.729683	-0.512801	-0.636163	0.0903956
2962	2930.3	116.595	31.1784	113131	403694	440430	232713	375629	444315	385509	219693	130057	306976	335073	338266	187938	286928	115164	330132	304766	569053	67363	535233	1.43356e+06	288417	184350	132392	270845	18.1866	0.436259	0.56191	-0.358454	0.332305	0.574581	0.369763	-0.441516	-1.19785	0.0411226	0.167472	0.181155	-0.666744	-0.0563149	-1.37331	0.146041	0.0307012	0.931562	-2.14697	0.843163	2.26453
2974	3276.31	74.8971	31.2454	2274.68		398	397	395	394	405	418	397	414	422	413	385	5535.98	3104.89	2510.27	11807.8	6459.01		3607.41	5659.06	4496.5	1070.88	1574.03	4693.61	8.65571		-0.0190855	-0.022715	-0.0300013	-0.0336583	0.00606795	0.051649	-0.022715	0.0377768	0.065389	0.0342878	-0.0669955	3.77891	2.94462	2.63792	4.87174	4.00139		3.16104	3.81064
2975	683.272	86.6253	31.2504	14478.5	16257.3	16267.7	10129.1	15029.7	18459.7	15950.3	17292.9	17401.5	10584.9	16039.4	14945.8	18791.5	9100.35	12131.6	11660.9	4550.84	26337.4	7294.43	11343	27907.6	9682.46	9851.88	11405.5	12916.4	13.9052	0.083569	0.0844907	-0.599018	-0.0296985	0.266864	0.0560609	0.172658	0.18169	-0.535505	0.0641002	-0.0377769	0.292566	-0.753525	-0.338748	-0.395844	-1.75331	0.779596	-1.07265	-0.435711	0.863139
2976	2983.22	100.935	31.2529	2682.96	412	399	379	389	427	412	436	418	421			426	7785.55		13117.7	2982.74	2576.28		7284.46	4760.23	14253.6	12360.2	5631.92	959.619	8.68489	0.00160571	-0.0446499	-0.118841	-0.0812685	0.0531974	0.00160571	0.0832895	0.0224643	0.0327816			0.0498148	4.24169		4.99433	2.85753	2.64618		4.14571	3.53192
2977	1245.59	100.713	31.2622	10980.2	388	402	429	427	431	431	391	395	388	385	392	382	12785.5	28108.8	22030.5	34162.1	7909.13	16728.5	3603.6	11723.3	3945.17	14593.1	8501.82	37244.6	8.65454	-0.054627	-0.00348819	0.090294	0.0835524	0.0970042	0.0970042	-0.0435151	-0.028831	-0.054627	-0.0658252	-0.03983	-0.0771111	4.98768	6.12419	5.77267	6.40557	4.29476	5.37548	3.16068	4.86256
2980	2983.21	107.07	31.2861	3100.48	3786.13	3168.17	2182.16	7090.08	6073.66	4112.38	8356.35	1352.87	9354.28	12935.4	21607.5		420		396	399	392	404	394	436	418	381	389	396	12.423	-0.536523	-0.793596	-1.33149	0.368556	0.14532	-0.417271	0.605626	-2.02122	0.76838	1.23601	1.97621		-3.70879		-3.79367	-3.78279	-3.80832	-3.76482	-3.80098	-3.65485
2984	1188.57	138.31	31.3112	11479.5	404	404	436	397	433	377	431	400	425	434	390	390	17636.5	57075.1	19239.2	33481.1	35720.8	8684.63	27193.9	34146.9	7831.84	11395.8	17998	29324.4	8.6781	-0.0198866	-0.0198866	0.0900862	-0.0451029	0.0801251	-0.119677	0.0734459	-0.0342419	0.0532209	0.0834531	-0.0707678	-0.0707678	5.42818	7.12247	5.55367	6.35296	6.44638	4.40615	6.0529	6.38137
2985	436.256	49.9316	31.3168	18625.4	19848	16793.9	16685	22397.8	19323.6	16002.6	15659.2	17715	18105.8	18808.3	18934.5	11389	18321.5	15887.5	19545.8	12619.8	23070.8	16050.8	19111.1	23475.6	15811.8	14824.4		29479	14.089	0.187661	-0.0533897	-0.0627746	0.362029	0.149032	-0.123028	-0.154318	0.023644	0.055119	0.110036	0.119684	-0.613695	0.0722074	-0.133435	0.165525	-0.465639	0.404737	-0.118683	0.13308	0.429829
2989	1115.43	138.489	31.3483	3528.48	6247.48	3445.86	4601.09	11277.1	10046.8	4667.15	10213.4	10017.8	7637.83	6207.98	2603.31	4876.76	4584.77	10470.1	6554.89	2926.74	6784.9	4559.15	8648.44	9010.21		2070.75	3982.51	5289.61	12.598	0.011017	-0.847393	-0.430281	0.863065	0.696402	-0.409715	0.720139	0.692232	0.300907	0.00186791	-1.25191	-0.346333	-0.435406	0.75594	0.0803145	-1.08296	0.130072	-0.443492	0.480184	0.539304
2992	1003.4	122.842	31.3851	7971.19	39668	12145	9855.4	30177.6	12942.3	18212.9	23597.1	43443.2	25348.7	12024.3	33679.2	33216.3	28492.7	21334.9	20630	33338.9	21787.5	17501.5	42029.9	19573.9	16661.8	11017.8	26055.3	30732.1	14.415	0.860708	-0.846903	-1.14828	0.466211	-0.755174	-0.262307	0.111343	0.991861	0.214644	-0.861315	0.624591	0.604622	0.383324	-0.0340526	-0.0825228	0.609937	-0.00376874	-0.319788	0.944148	-0.158336
2996	1750.43	43.0448	31.4197	2502.65		6915.86	6736.84	5211.96	5382.42	756.064	6466.94	3683.45	944.413	1672.43			4766.57	1302.98		6934.35	7868.64	3609.8	6803.72		4771.54	1001.79	2207.02	1095.04	11.6527		1.103	1.06516	0.694914	0.741341	-2.09033	1.00617	0.194144	-1.76942	-0.944969			0.566039	-1.30509		1.10685	1.2892	0.165005	1.07941
2997	1466.05	191.017	31.4237	21270.9	99709.3	129034	55715.2	128067	62148.6	131380	58584.6	70468.2	89127.9	70449.3	100550	89469.4	72055.7	40350.9	94209.1	63723	178882	26347.1	116192	201106	59417.7	44902	64603.9	62246.5	16.4	0.205489	0.577435	-0.634169	0.566582	-0.476517	0.603434	-0.561718	-0.295268	0.0436372	-0.295655	0.217595	0.0491546	-0.263128	-1.09964	0.123627	-0.440426	1.04869	-1.7146	0.426196	1.21764
2999	1263.6	104.029	31.4419	110034	403	430	386	404	414	402	396	412	392	379	428	392	522100	725424	470289	995296	434140	217580	115352	634942	209583	374152	214997	705691	8.65424	0.00039987	0.0939567	-0.0617791	0.00397532	0.0392508	-0.00318447	-0.0248795	0.0322644	-0.0395263	-0.0881821	0.0872308	-0.0395263	10.3397	10.8142	10.189	11.2705	10.0736	9.07695	8.16145	10.622
3001	1518.57	44.5598	31.5042	6003.18	8834.99	19231.3	8228.89	17207.4	9906.36	6642.9		7564	25983.9	6228.93	26273.7	2933.55	427	399	421	433	425	409	377	378	395	396	433		13.3404	-0.231345	0.890812	-0.333875	0.73038	-0.0662181	-0.64276		-0.455424	1.32497	-0.73559	1.34097	-1.82192	-4.60227	-4.70011	-4.62268	-4.58213	-4.60904	-4.6644	-4.78194	-4.77812
3005	1522.68	126.7	31.5584	18122.9	391		401	395	384	424	409	437			412	433		6413.51	10190.8	4721.09		9893.36	48886.1	63920.4	8693.06	12614.5		3588.54	8.67658	-0.065558		-0.0291244	-0.050874	-0.0916203	0.0513376	-0.000625774	0.0949067			0.00991772	0.0816404		3.97031	4.6384	3.52832		4.59566	6.90055	7.28741
3007	647.33	86.9903	31.5914	3180.12	2482.03	2098.62	2586.7		3686.05	3386.44	2547.97	3654.33		4355.43	4024.68	3099.37		2366.02	3063.41	2794.57	3729.43		3699.94	4337.5	2785.26	2527.5		1803.05	11.6034	-0.326133	-0.568212	-0.266541		0.244421	0.122115	-0.288307	0.231953		0.485162	0.37122	-0.00567944		-0.395193	-0.0225147	-0.155025	0.261302		0.249847	0.479211
3008	2325.07	46.3408	31.6253	72612.6	221463	151332	63581.2	302108	182551	211802	310507	235827	153817	178151	139388	83477.4	231223	319654	154250	134519	121488	122731	194385	73138	79407.4	98200.3	149642	261368	17.3749	0.381837	-0.167511	-1.41856	0.829833	0.103073	0.317484	0.869395	0.472497	-0.144015	0.0678673	-0.286127	-1.02577	0.444056	0.911281	-0.139957	-0.337418	-0.484416	-0.469731	0.19369	-1.21654
3009	1518.57	52.9728	31.6423	16852	12661.5		39473.9	43335.2	20611.3	11161.8	39527.8	17201	23443.2	60814.8	68500.9		23557.2	29524	64883.9	32913.2	20608.3	28479.6	37915	7589.75	28099.1	42669.1	9546.84	16866.1	14.7891	-1.16095		0.479504	0.614143	-0.457962	-1.34282	0.481471	-0.718905	-0.272229	1.10303	1.27473		-0.265227	0.0604943	1.19646	0.217272	-0.458172	0.00853029	0.421374	-1.89927
3012	1465.66	190.658	31.7553	672879	2.11663e+06	610509	598449	2.12505e+06		1.49011e+06	2.21218e+06	2.34289e+06	1.66757e+06	1.35348e+06	2.06834e+06	3.76754e+06	2.15999e+06	1.60768e+06		1.17453e+06	3.12094e+06	9713.95	609717	742345	8684.35	10456.4	1.56055e+06	1.08959e+06	20.6409	0.372466	-1.42122	-1.45	0.378192		-0.13388	0.436162	0.518987	0.028442	-0.272634	0.339171	1.20432	0.401719	-0.0243278		-0.477218	0.932675	-7.39503	-1.42309	-1.13914
3013	2959.3	65.4342	31.8246	50412.7	70997.4	47117.8	62442.5	32364.8	92139.6	85180.8	171058	19225.8	12559.4	45150.3	67287.5	18279.3	23739	27061.1	70842.5	54680.7	25048.3	84331.4	27594.5	14903.8	104431	51087.4	24958.2	102992	15.526	0.589529	-0.00196683	0.40429	-0.543814	0.965583	0.85229	1.85817	-1.29519	-1.90947	-0.0635027	0.512101	-1.36802	-0.990978	-0.802015	0.586376	0.212793	-0.913524	0.837832	-0.773856	-1.66256
3014	1997.78	71.4448	31.8263	6317.8	4894.77	9210.5	2691.41	2625.07	6941.97	106580	2600.89	2053.95	3314.85	7481.41	4488.39	45944.2	15560.6	1175.31	3730.17	8016.34	126369	1277.42	3757.17	21146.6	4018.6	2889.26	13915.4	7636.83	12.6811	-0.424095	0.487942	-1.28698	-1.32298	0.080008	4.02045	-1.33633	-1.67694	-0.986394	0.187975	-0.549137	2.80648	1.24448	-2.48229	-0.816094	0.287607	4.26616	-2.3621	-0.805692	1.68702
3017	1784.63	62.511	31.8359	6415.53	10752.4	18745.5	10156.4	37488.4	24218.6	23923	17430.1	6253.68	19366.7	40477.5	32448.5	6261.2	14818.1	4927.62	27532.8	10705.6	40316	14788.8	19899	18696.9	31492.9	22513.4	22903.3	2032.09	14.0871	-0.694703	0.107192	-0.776963	1.10709	0.476762	0.459042	0.0022209	-1.47658	0.154224	1.21777	0.898794	-1.47485	-0.231994	-1.82039	0.661796	-0.700987	1.212	-0.234853	0.193337	0.103447
3018	1810.67	63.5326	31.837	19086.9	77323.5	92324.4	19690.6	53893.9	74391.6	120702	36581.9	47577.9	70610.5	66944.2	51630.5		63029.2	46360.5	35636.1	67825.8	202734	56071.3	75190.1	116509	38599.2	29284.1	65973.9	62892.7	15.8428	0.395794	0.651599	-1.57761	-0.12499	0.340027	1.03826	-0.683982	-0.304821	0.264769	0.187846	-0.186891		0.100907	-0.342217	-0.721772	0.206721	1.7864	-0.0678518	0.355428	0.987252
3024	3001.31	65.0081	31.9661	8167.28	11542.5	8645.89	6674.97	3441.23	20524.5	14530.8	31297.9			8239.61	10657.3	2180.57	3734.44	3950.6	15930.1	6410.16	3054.51	15339.3	3329.85	1697.89	18014.6	7863.66	2776.32	24242.1	13.159	0.335685	-0.0811807	-0.454434	-1.41027	1.16608	0.667852	1.7748			-0.15062	0.220577	-2.06849	-1.2923	-1.21112	0.800487	-0.512836	-1.58226	0.745968	-1.45774	-2.42945
3028	1316.51	42.38	32.0237	1079.3	1222.4	1267.69	3051.92		1220.63	1301.32	2220.65	2216.34	3024.42	3617.13	8388.72		379		434		432	388	408	429	385	412	400	379	11.1386	-0.88312	-0.830629	0.436883		-0.885205	-0.792863	-0.0218535	-0.0246576	0.423821	0.682011	1.89561		-2.57257		-2.37707		-2.38373	-2.53871	-2.4662	-2.39379
3033	1092.42	132.361	32.1007	5431.38	5953.77	5452.86	12752.6	38886.9	4718		1989.37	3536.74	5026.07	14630.9	3026.35			5125.01	4490.3	4826.38	2358.37		4223.59	7251.05	15931.3	4804.56		4820.67	12.6483	-0.108758	-0.235547	0.990163	2.59865	-0.444387		-1.69025	-0.860143	-0.35313	1.18838	-1.08498			-0.325006	-0.515749	-0.41162	-1.44477		-0.604091	0.175629
3034	1641.7	59.1506	32.1091	12843.8	12287.1	17797.4	11257		19864.6	7803.94	10404.5	8084.77	24563.1	26363	21000.8		6652.55	21631.9	29000.2	6887.31	12704.9	11951	28897.5	20354.6		17987.1	16438.2	26667.1	13.8325	-0.247663	0.286865	-0.37398		0.445394	-0.90253	-0.487594	-0.851527	0.751686	0.853708	0.525642		-1.13282	0.568355	0.991259	-1.08279	-0.199416	-0.287677	0.986138	0.480548
3037	4072.96	42.569	32.1313	25831.5	19465.3	43258.6	15845	13038.3	11068	38858.8	39844.3	12177	18775.4	22019.1			17561.5	41168.5	40240.9	56873.8	38921.8	7897.26		15987.3	22875.8	13364.9	42767.7	19997.4	14.3429	-0.0942378	1.05784	-0.391114	-0.672392	-0.908752	0.903099	0.93923	-0.770987	-0.146298	0.0836095			-0.24273	0.986397	0.953521	1.45262	0.905436	-1.39572		-0.378215
3043	1539.7	56.474	32.1645	29560.6	45435.6	40442.7	67007.9			10370.1	29255.6	70705.6	18014.9	27516	49546.7		43931.3	91638.1	72223.5	47022.8	19268.1	34974.3	81420.5	87097.5		22211.1		35970.7	15.0639	0.407685	0.239739	0.968193			-1.72371	-0.227428	1.04569	-0.92695	-0.315869	0.532649		0.359109	1.41981	1.07633	0.45722	-0.829926	0.0301573	1.24925	1.34649
3045	2063	60.9149	32.1954	4314.9	427		430	435	390	390	430	390	397	421		402	1423.87	3500.58	11078.7	10365.1		7336.47	7080.34	17343.9	2619.74	17842.2		3586.87	8.68231	0.0557859		0.0658865	0.0825652	-0.0749761	-0.0749761	0.0658865	-0.0749761	-0.0493112	0.03537		-0.0312547	1.7933	3.09107	4.75319	4.65714		4.15856	4.1073	5.39983
3047	2079.11	37.1922	32.224	16019.4	15351.4	9292.17	4409.53	2671.61	95188.9		10170.3	711.155	1600.49	65075.9	27497.5	6542.86	3200.78	1448.77	1253.37	1080.87	1214.86	17148.8	5062.02		29576.3	67981.5	4995.03	26675.4	13.0872	0.818876	0.0945968	-0.980795	-1.70371	3.4513		0.224873	-3.61318	-2.44291	2.90263	1.65981	-0.411498	-1.443	-2.58659	-2.7956	-3.00923	-2.84063	0.97862	-0.781706
3050	1059.4	119.361	32.2673	10347.8	16876.8	10275.1	22366.5	28795.9	24884.8	37056.6	21221.6	36177.1	24387.6	27313.9	12262.3	51666	6193.96	13961.6	9334.68	28960.5	30091	34427.9	21559.6	18361.7	13403.6	14274.5	31107.5	5272.06	14.5399	-0.497147	-1.21304	-0.0908454	0.273676	0.0630821	0.637547	-0.16665	0.60289	0.0339609	0.197448	-0.957955	1.11703	-1.94325	-0.770723	-1.35151	0.281902	0.337145	0.531392	-0.143856	-0.375482
3056	2184.97	86.2952	32.3362	3309.19	3706.5	3303.82			1490.69	4589.48	3513.25	1048.25	9036.69	1978.22	1451.58		6898.86	15063.5	11751.6	1136.87	827.263	10305.5	2612.56	3604.08		11659.7		9354.62	11.4066	0.449288	0.283365			-0.864785	0.757562	0.372039	-1.37278	1.73503	-0.456568	-0.903145		1.34559	2.47222	2.11401	-1.2557	-1.71435	1.92457	-0.0553045	0.408863
3057	1958.1	37.2077	32.3549	19692.7	7112.05	19258.3	11667.5	22333.4	24469	11554.9	9798.89	35095.2	19861.9	58952.8	9899.57		16903.5	28104.3	25972	4288.75	9202.09	13945	9166.38	41280.7	21768.1	58044.3	13697	29409.7	14.0743	-1.2782	0.15894	-0.564044	0.372662	0.504415	-0.578032	-0.81585	1.02473	0.203464	1.77302	-0.801104		-0.0292196	0.704248	0.590418	-2.00791	-0.906508	-0.30679	-0.912117	1.25893
3059	685.429	87.1741	32.3782	3741.74	2795.39	3927.37		3660.78	3970.41	6485.19	5065.55		3216.64	3185.67	3692.29		2832.5	3124.81	4099.23		9559.8	3911.21	5702.99	6003.89	3916.54	5774.68	3784.94	2297.07	11.9211	-0.472241	0.0182749		-0.0831355	0.0340017	0.741861	0.385432		-0.269732	-0.283689	-0.0707722		-0.453214	-0.311521	0.0800637		1.30169	0.0123268	0.556432	0.630609
3066	1518.57	68.2681	32.451	11768.9	16296.6		18283	42029.8	7265.68	12084.3	17780.9	22819.7			68445.1	1327.65	434		426	429	417		413	379		421	391	422	13.8812	0.111093		0.277025	1.47794	-1.05431	-0.320338	0.23685	0.596801			2.18147	-3.50653	-5.11964		-5.14648	-5.13636	-5.17729		-5.19119	-5.31514
3068	1887.06	35.9365	32.4673	9893.36	7192.72	13053.4	11395	16608.4	14579.6	10228.3	13158.3	24707.9	15231.8	48743.3	3973.54		16263.1	10332.4	8475.02	6558.01	12515	17100.6	12927.4	10060.5	21883.9	30704.3	10678.9	11996.9	13.712	-0.899718	-0.0399063	-0.23592	0.307583	0.11963	-0.391766	-0.0283546	0.880644	0.182759	1.86088	-1.75583		0.277276	-0.377148	-0.663037	-1.033	-0.100668	0.349725	-0.0538988	-0.415631
3073	1759	34.43	32.5483	5199.4	6808	11148.6	8225.32	2689.51	11985.5	9341.43	8825.77	12190.4	13511.2	15443.5	2368.55		10296.7	7920.22	6132.1	3836.24	10399.6	13746.1	10360.6	9306.9		20861	11233.9	11268.8	12.9857	-0.252651	0.45891	0.0201902	-1.59254	0.563332	0.203761	0.121839	0.587794	0.736197	0.929046	-1.77588		0.344225	-0.0343411	-0.4035	-1.08019	0.358573	0.761072	0.353151	0.198419
3077	1816.02	34.1276	32.5891	6494.43	5923.78	13681.9	10913.2	15007.1	15125.1	11055.7	10711.3	12709	15589.1	19259.6	3924.73		12629.5	11679.8	8442.43	4103.93	10025.5	16561.4	10405.4	14605.4	14482.6	26938.9	10854.4	13810	13.4543	-0.921961	0.285716	-0.0404811	0.419092	0.430398	-0.0217662	-0.0674217	0.179295	0.473985	0.779029	-1.51589		0.170251	0.0574622	-0.410819	-1.45147	-0.162876	0.561273	-0.109216	0.37995
3078	1626.82	56.6215	32.6058	20701.6	405	422	424	391	420	406		416	413	385	383	381	6395.69	45827.2	9790.93	19353.7	2632.2	9570.42	5956.72	16145.7		90984.3	12280.3	122999	8.65776	0.00401409	0.0633352	0.0701564	-0.0467392	0.0564815	0.00757191		0.0426757	0.032234	-0.0690494	-0.0765634	-0.0841168	3.98512	6.82615	4.59947	5.58256	2.70429	4.5666	3.88254	5.3211
3079	2739.31	41.3687	32.6085	10742.8	4826.51	3119.17	1982.26	1888.86	5673.04	17892.7	14792.9	2113.31	23963.4	1306.94			19322	25489.2	20408.9	4301.07	2400.8	22533.3		2559.97	17570.3	12077.1	1486.94	15738.4	12.2075	0.029229	-0.600591	-1.2546	-1.32424	0.26237	1.91955	1.64508	-1.16225	2.34101	-1.85556			2.03042	2.43006	2.10938	-0.137058	-0.978239	2.25223		-0.885627
3082	1626.82	43.4362	32.6439	5895.69	2564.76	4424.5		15429.5	2307.13	1671.42	18825.6	7104.83	1124.1	6905.44	40417.6		404	423	386	385	420	431	435		429	406	429		12.4414	-1.11677	-0.330082		1.47202	-1.2695	-1.73452	1.75902	0.353202	-2.30682	0.312135	2.86131		-3.78317	-3.71687	-3.84892	-3.85267	-3.72714	-3.68984	-3.67651
3090	2792.34	37.7999	32.7105	12225.4	19655.6	11642.9	3669.45	4947.07		4474.57		12912.8	3308.58	22610.8	19125.1	2249.85	22235.4	7223.01	25227.8	13188.8	2444.18	22773.2	4327.56	14063.6	6549.97	34652.9	3868.13	10658.6	12.9183	1.34435	0.588856	-1.07696	-0.645949		-0.790775		0.738204	-1.22631	1.54641	1.30487	-1.78269	1.52226	-0.099924	1.70442	0.76872	-1.66317	1.55674	-0.838969	0.861374
3091	3504.79	50.1097	32.7131	63410	423	435	404	433		396		399	390	429	411	428	34659.7	102395	66256.2	126473		76267.1	37111	38468.6		72501.1	10750.4	52033.4	8.6952	0.0293091	0.0696669	-0.0369933	0.0630185		-0.0658481		-0.0549598	-0.0878744	0.0496291	-0.0122102	0.0462622	6.38577	7.94858	7.32056	8.25326		7.52357	6.48435	6.53619
3093	588.377	71.416	32.7242	3965.67	3057.03	6733.34	2979.35	3324.3	4460.46	3785.87	3134		4010.62		4760.35			3812.97	1822.37	2217.74	5983.67		4173.04	9495.95	7324.07	10027.5	5383.66	2279.51	11.9271	-0.349224	0.789966	-0.386362	-0.228307	0.195835	-0.0407332	-0.313352		0.0424682		0.28971			-0.0304409	-1.09554	-0.812268	0.619675		0.0997417	1.28595
3095	3504.79	55.3657	32.7367	50844.8	30997.5	36077.1	16504.2	19179.7		6647.66		107358	44520.1	131992	85982.6		401	403		423		436	382	388		403	403	383	15.1724	-0.252494	-0.0335603	-1.16181	-0.945061		-2.47373		1.53971	0.269812	1.83773	1.2194		-6.5249	-6.51772		-6.44784		-6.40417	-6.59493	-6.57244
3096	1210.39	37.3116	32.7393	3816.23	3895.75	1482.17	10882.2		4080.41	1237.92	4324.68	3304.91	9363.68	13272.6	1331.87		4170.75	6858.1	5529.64	1899.64	4283.83	17419.5	3632.21	11828.4		4918.74		6594.46	11.9176	0.0100759	-1.38411	1.49208		0.0768865	-1.64391	0.160768	-0.227215	1.27525	1.77855	-1.53837		0.10848	0.825982	0.515359	-1.0261	0.147076	2.1708	-0.0909773	1.61235
3099	1157.48	146.798	32.7635	21238.7	25963.1	16311	43025.6	118915	46655.1	31102.4	23930.3	32138.6	35357	47717.1	8417.77	51209.4	25293.1	36318.8	21317	19176.7	43779.4	34945.6	25906.2	111123	20229.9	18555.2	17949.9	47921.6	15.0165	-0.352371	-1.02299	0.376363	1.84302	0.493202	-0.0918042	-0.469993	-0.0445248	0.0931627	0.525673	-1.97732	0.627577	-0.390089	0.131883	-0.636825	-0.789477	0.401419	0.0762794	-0.355533	1.74525
3104	2985.31	59.8451	32.7911	13947.8	11447.3	10883	15095.4	8395.46	16677.5	16227.6	50924.1	1490.63	3245.9	11352	16510.1	3117.54	4366.62	6762.12	27697.5	15824.3	3928.05	24230	8974.66	2356.04	25980.9	10899.7	5570.83	26931.2	13.2293	0.253424	0.18049	0.652525	-0.193905	0.796319	0.756866	2.40676	-2.6876	-1.5649	0.241357	0.781765	-1.62311	-1.137	-0.50604	1.52817	0.720559	-1.2897	1.33521	-0.0976578	-2.02715
3106	997.278	57.1083	32.7993	16780.2	423	423	390	388	432	434	436	385	396	423	429	396	9547.21	50323.8	22197.8	42223.3	10889.4	68894.7	47381.9	20640.8	11444.7	36524	20227.1	9357.13	8.68814	0.0363747	0.0363747	-0.0808088	-0.0882263	0.0667484	0.0734121	0.0800452	-0.0994245	-0.0587825	0.0363747	0.0566947	-0.0587825	4.53273	6.93081	5.74999	6.67761	4.7225	7.38397	6.84391	5.64507
3107	997.278	63.6215	32.8011	16999.6	40461.2	3541.02	24808	33480.4	33888	7753.22	42593.2	64775.6	30875.2	54059.1	40652.4	17987.5	422	389	413	412	419	406	408	414	378	414	414	418	14.678	0.626212	-2.88809	-0.0795199	0.35299	0.370448	-1.75746	0.700295	1.30512	0.23612	1.04421	0.633012	-0.543336	-5.95694	-6.07441	-5.98804	-5.99154	-5.96723	-6.0127	-6.00561	-5.98455
3108	1263.6	154.294	32.8055	11679.4	6696.31	8934.23	11309.4	12864.1	8232.35	3472.82	115495	10286.5	5908.85	5360.77	63368.6			418	393	406	397	402	380	424	398	398	437	391	13.5213	-0.81211	-0.396132	-0.0560287	0.129797	-0.514171	-1.75937	3.29622	-0.192789	-0.992599	-1.13304	2.43022			-4.8139	-4.90287	-4.85592	-4.88826	-4.87021	-4.9514	-4.79334
3109	944.366	119.901	32.8097	169398	507145	118133	556490	637626	676075	270951	276177	601692	277443	392054	374503	409379	142422	205164	193175	359437	290738	523100	452377	345061	407014	348689	428599	157329	18.5566	0.395451	-1.70654	0.529409	0.725762	0.810236	-0.508913	-0.481354	0.642078	-0.474755	0.0241042	-0.0419698	0.0864894	-1.43677	-0.910167	-0.997042	-0.101208	-0.407225	0.440141	0.230577	-0.160097
3111	1580.69	55.7957	32.8285	3109.92	7990.07	1452.35	5608.88		2043.33	2139.8	1292.6	10821.9	7759.02	6185.99	3180.92			6851.76	4758.94	14979.8	4193.2	3133.07	12630.7	3780.87		3768.22	6197.32	2445.02	11.8871	1.07689	-1.38293	0.566393		-0.890395	-0.823841	-1.55104	1.51456	1.03456	0.707686	-0.251873			0.855155	0.329322	1.98363	0.146732	-0.273743	1.73755	-0.00259908
3112	1522.67	195.815	32.8318	30784.4	47460.5	75000	33966.2	85844.7	71240.3		12180.3		36839.4	37999.8	17839.7		385	412	378		377	404	416	416			412	434	15.2632	0.271282	0.931443	-0.211347	1.12628	0.857248		-1.6909		-0.0941967	-0.0494544	-1.14036		-6.67444	-6.57666	-6.70092		-6.70474	-6.60495	-6.56272	-6.56272
3114	892.254	101.172	32.8575	6416.29	9622	2139.81	10136.2	19422	4840.51		2655.77	5629.88	5931.83	3912.45	4359.39			4522.87	3406.92	4124.1		2373.38	11074.1	11494.9	15096.2	2011.25		3826.78	12.4481	0.784042	-1.38481	0.85915	1.79732	-0.207137		-1.07317	0.0108097	0.0861822	-0.514222	-0.358169			-0.305057	-0.713827	-0.438217		-1.23535	0.986816	1.04063
3115	1077.54	141.965	32.8694	78770.9	404	397	401	412	422	411	428	422	425	416	418	415	35582.7	23131.4	16885.7	36376.5	894362	35352.6	48015.2	22562.7	8160.4	23145.7	494852	212824	8.69399	-0.0357811	-0.0609974	-0.0465342	-0.00749206	0.0271066	-0.010998	0.0474744	0.0271066	0.0373264	0.00644714	0.0133665	0.00297494	6.4249	5.80357	5.34953	6.45673	11.0765	6.41554	6.85721	5.76766
3116	2641.37	59.327	32.8774	5899.29	14052.4	24657.9	2393.95	1792.21	13719.4	2799.18	1365.12	5594.04		10839.9	2867.13		5200.53		3069.58	8774.62	5959.57	4487.38	4552.67	4188.72	4274.97	5025.26	6095.94	2047.13	12.335	1.44357	2.2548	-1.10979	-1.52744	1.40896	-0.884177	-1.92015	0.114711		1.0691	-0.849573		0.00947846		-0.751142	0.764156	0.206027	-0.203307	-0.182469	-0.302672
3119	1575.59	53.4512	32.9098	21051.2	37978.2	49910.2	50723.8	78412.1	53778.6	19398.5	42941.1	37615.1	43555.8	47551.6	49224.7		37440.6	38444.8	29831.7	49768	22125.9	29317.2	69135.1	57518.3	33638.5	26810.3	26663.6	17209.6	15.4356	-0.222706	0.17146	0.194788	0.823201	0.279155	-1.19193	-0.0455172	-0.236566	-0.0250108	0.101618	0.151507		-0.243274	-0.205086	-0.57103	0.167344	-1.00214	-0.596131	0.641543	0.376145
3120	1523.26	52.988	32.9149	34520.9	81684.6	68112.5	83376.4		66640.4	46876	61436.4	76597.5	62314.5	61004.3	68808.9		61536.1	75018	51413.9	95068.1	53281.3	49630.8	110686	87379.3		34962.8	35594.3	55812.6	16.0287	0.289031	0.0268862	0.318607		-0.00463687	-0.512185	-0.12194	0.196265	-0.101465	-0.132122	0.0415608		-0.1196	0.166204	-0.378876	0.507928	-0.327404	-0.429796	0.72737	0.386259
3121	2029.13	40.5584	32.9258	42547.8	17640	71162.8	51312.8	70173	80771.1	26599.3	17186	53065.6	72778.3	71789.7	7477.56		22791.3	44558.6	46703.4	12236.8	25142.8	32420.5	32065.2	48621.9	31255.2	54188.7	15498.5	37851.5	15.2625	-1.15591	0.856362	0.384557	0.836154	1.03908	-0.563371	-1.19352	0.433015	0.888746	0.869016	-2.39412		-0.786276	0.180943	0.248765	-1.68354	-0.644616	-0.277855	-0.293755	0.306844
3122	1788.74	62.655	32.9271	2775.74	5823.46	7717.67	4514.23	5814.54	5151.7	7847.53	2884.1	4367.72	2906.37	3494.61	4083.95		5306.09	3369.29	2177.33	8177.63	10101.7	1786.96	6323.94	12612.5		778.21	2322.7	4228.01	12.1995	0.308169	0.714457	-0.059228	0.305956	0.131341	0.73853	-0.705586	-0.106827	-0.694492	-0.428578	-0.203743		0.173942	-0.481265	-1.11115	0.797974	1.10281	-1.3962	0.427116	1.42308
3124	3053.42	53.0013	32.9317	3055.76	7181.34	6327.82	4772.43		5350.22		2247.11	6289.52	4915.33	4218.24	5247.31		4422.92	6027.77	1935.99	7800.16	2581.1		9114.87	6834.46		1282.94	2821.81	4102.62	12.2732	0.536829	0.354285	-0.0527011		0.112175		-1.13935	0.345526	-0.0101346	-0.230781	0.084153		-0.162426	0.284201	-1.35435	0.656081	-0.939439		0.880799	0.465403
3125	1527.04	53.1061	32.9356	2411.74	5159.52	4444.39	5278.1		4074.15		1869.82	5071.04	3480.95	1515.34	4569.75		2134.63	4824.39	1536.99	5893.8	1865.68		6886.71	5377.24			2230.41	2327.16	11.8305	0.502553	0.287301	0.535336		0.161814		-0.961788	0.477597	-0.0652014	-1.26504	0.32743		-0.770695	0.405663	-1.24458	0.694515	-0.964983		0.91913	0.562183
3127	1263.6	143.657	32.9567	5388.45	429	434	433	412	403	387	423	431	416	398	422	421	11541.1	13728.9	5850.25	18193.3	3213.6	7982.35	19073.9	6705.8	3314.19	3044.71	5381.06	18310.5	8.70449	0.0403478	0.0570652	0.0537372	-0.0179855	-0.04985	-0.108296	0.0200278	0.047058	-0.00404632	-0.0678614	0.0166132	0.0131904	4.79001	5.04044	3.8098	5.44663	2.94549	4.25811	5.51483	4.00671
3129	1522.98	53.0194	32.967	15922.8	35398.9	20813.6	36444.6		19125.1	22197.7	28022.7	33207	17357.8	28999.9	30943.4		27487.5	33085.3	24933.6	39415.2	24008	24115.2	46988.9	39582.8		6689.15	16206.9	25259.4	14.6889	0.422489	-0.343687	0.46449		-0.465752	-0.250807	0.0853818	0.330272	-0.605635	0.134832	0.228416		0.0575612	0.324974	-0.0831256	0.577538	-0.137703	-0.131273	0.831104	0.583657
3131	630.337	73.8199	32.9724	21795.2	20516	7373.23		2296.94	5086.42	51985.3	27144.7		22084	9740.29	6535.02		21469.5	10700	3334.7	6390		68146.3	22043.2		56897.5	54264.5	15498.5	21172.6	13.4888	0.835675	-0.64071		-2.32329	-1.17635	2.17703	1.23959		0.941923	-0.239041	-0.814815		0.901211	-0.103461	-1.78545	-0.847191		2.56756	0.939255
3132	571.3	65.0135	32.9766	30011.2	27803.9	14688.9		3473.45	7710.12	57332.5	34299.6		29325.9	18863.8	9177.85		23056.4	13257.1	4731.64	8372.52		97351.7	30345.4		87248	84641.6	18536.1	27842.3	14.04	0.722972	-0.197587		-2.27788	-1.12749	1.76704	1.02587		0.799859	0.163301	-0.876089		0.452852	-0.345549	-1.8319	-1.00858		2.53089	0.849161
3134	1504.67	52.2177	32.9919	3213.32	9152.49	4973.48	5972.97		5063.17	3691.56	5898.54	8593.21	5319.63	3131.22	2663.75		5653.26	6338.35	5253.07	10453.6	4906.69	2181.67	5633.36	4067.94		1852.93		5757.72	12.3104	0.849543	-0.0303639	0.233828		-0.00457864	-0.460391	0.215738	0.758577	0.0667063	-0.697896	-0.931163		0.154464	0.319487	0.0485403	1.04131	-0.0498707	-1.21919	0.149376	-0.320322
3135	1841.65	63.1243	32.9964	2261.49	2688.87	7207.04	2418.93	2431.77	5460.21	3650.35	2288.27	2349.61	1352.89	3923.97	4043.27	1390.12	4318.53	1398.97		5400.97	3992.65		5413.03	10342.3		1795.35	1580.52	1499.61	11.5054	-0.112631	1.30978	-0.265258	-0.25762	0.909329	0.328405	-0.345371	-0.307207	-1.10358	0.432686	0.475895	-1.06442	0.570912	-1.05527		0.893591	0.457718		0.896807	1.83085
3141	658.332	77.8156	33.0485	61157.8	173246	61249.2	7971.89	25835.5	78025.8	219082	225109	10605.7	224129	155191	79103.6		179876	104796	21021.1	78391.4	9418.07		193557	3387.03			158363	169751	16.1234	1.27907	-0.220991	-3.16269	-1.46633	0.128269	1.61772	1.65687	-2.75084	1.65057	1.12029	0.148061		1.33325	0.553824	-1.76384	0.135013	-2.92218		1.43901	-4.39759
3144	920.466	108.154	33.0708	124222	158184	138574	11390.3	27294.8	79363.6	554204	175626	47833.3	182378	123683	61897.3	3041.45	413	391	420	415	398	415	378	383	390	425	424	405	16.064	1.2072	1.01626	-2.58853	-1.3277	0.212147	3.01602	1.35811	-0.518316	1.41253	0.852246	-0.146455	-4.4935	-7.37404	-7.45302	-7.3498	-7.36708	-7.42742	-7.36708	-7.5018	-7.48284
3145	556.347	73.1809	33.0736	12374	11209.5	14815.3	12794.3	15676.5	19557	15771.1	12376.3	9869.93	16734.1	16477.1	13633.7	13186.8	14330.2	10664.7	15358.4	8686.14	16022.7	12062.7	13384.2	16472.2	13483.3	16300.2	13963.5	9411.46	13.7843	-0.331873	0.0705009	-0.141091	0.152009	0.471092	0.160696	-0.189016	-0.515479	0.246198	0.223874	-0.0494141	-0.0974972	0.0224682	-0.403743	0.122442	-0.699804	0.183524	-0.226035	-0.0760548	0.223441
3146	1821.96	34.5014	33.0747	1830.22	2065.26	2013.4	2800.87	2870.88	1377.13	1926.62	2240.25	1500.7	770.992	1532.1	1838.59			1421.6	1918.37		1583.18	1397.37	701.071	3457.05	1166.13	1491.17	2412.38		10.8148	0.197298	0.16061	0.636853	0.672469	-0.387362	0.0970465	0.314638	-0.263382	-1.22423	-0.233514	0.0295782			-0.341505	0.0908624		-0.1862	-0.366305	-1.36139	0.940519
3148	839.343	101.605	33.0783	106227	268359	85162.8	229826	369501	156107	15412.1	70687.5	154839	164601	129286	126104	32237.3	15887.8	133933	116579	147212	32474.4	62208.2	241727	289877	308464	56196.1	18780.4	136825	16.7883	1.24546	-0.410413	1.02183	1.70687	0.463827	-2.87657	-0.679183	0.452061	0.540269	0.191855	0.155904	-1.81191	-2.83272	0.242803	0.0425954	0.379185	-1.80133	-0.863532	1.09467	1.35673
3150	2870.44	65.2876	33.1012	19507.2	409	408	437	421	380		387	436	433	434	417	398	54970.4	80535.1	43850.5	5707.87	2045.02	116419	6715.97		46009.1	64526.1	3385.91	61574.5	8.69383	-0.0178685	-0.0214002	0.077664	0.0238509	-0.12397		-0.0976357	0.0743588	0.0643977	0.0677257	0.0100781	-0.0572009	7.05254	7.6035	6.72648	3.78491	2.30407	8.13514	4.01955
3151	1690.94	32.6959	33.1029	16937.4	410	399	386	414	378			379	435	412	399	434	64562.2	15966.3	27716.9	11685.7	40699.8	3746.15	40977.8	8651.38		35856.2		17001.5	8.65871	0.0207667	-0.0184684	-0.0662563	0.0347736	-0.0964709			-0.0926593	0.106158	0.0277871	-0.0184684	0.102838	7.31969	5.30403	6.09977	4.85374	6.65402	3.21248	6.66384	4.42
3152	587.098	62.0608	33.1067	23807.2	57366.9	39892.3	68855.7	74326.6	46100.6	20616.6	67034.1	56241.7	45707.9	46954.7	82350.7	121824	30745.8	19562.9	68681	29069.2	70220.9	112564	40358.8	66832.2	94207.4	38767.5	77935.7	40318.2	15.767	0.0409592	-0.483152	0.304316	0.414617	-0.274474	-1.43545	0.265634	0.0123798	-0.286817	-0.247992	0.562521	1.12746	-0.858872	-1.51114	0.30065	-0.939771	0.33264	1.01341	-0.466378	0.261283
3155	1447.65	48.6961	33.1156	23956.3	43792.3	73041.2	62860.1	31263.4	74517.7	28182	27364.2	48067.3	55700.5	62024.3	45204.7		22599	21390.1	26188.7	25331.5	25202.6	41690.5	48311.9	61064.6		42279.5		21902.4	15.5325	-0.114114	0.623919	0.407354	-0.600316	0.652792	-0.750018	-0.792503	0.0202653	0.232898	0.388042	-0.0683193		-1.06853	-1.14785	-0.855846	-0.90386	-0.91122	-0.185072	0.0275859	0.365545
3156	1020.52	113.408	33.1194	9303.67	419	398		407	422	417	408	384		400	406	379	3372.02	8439.97	7243.67	9064.72	100379	5560.79	10974.9	6127.29			7744.05	4141.91	8.6574	0.0534112	-0.0207707		0.0114897	0.0637039	0.0465083	0.0150301	-0.0724328		-0.0135391	0.00794064	-0.0913412	3.062	4.38563	4.16511	4.48865	7.95771	3.78368	4.76452	3.92364
3157	1652.74	60.1956	33.1258	10412.7	5513.21	34139	43557.5			4778.89	7100.99	17965.9	5843.03	5558.7	16813.5		1972.78	17492.9	35146.4	7179.64	8020.01	7465.64	57086.2	36294.6				13423.8	13.4487	-1.01999	1.61046	1.96196			-1.22621	-0.654867	0.684302	-0.93617	-1.00814	0.588658		-2.50266	0.645815	1.65242	-0.638975	-0.479283	-0.58262	2.35218	1.6988
3161	1522.67	175.621	33.1455	25937.4	378	422	432	430	427	393	379	427		377	416	418	22448.9	34786.7	10699	58522.5		18751.3	59427.9	96568.1	10864.8	12171.2	22413.3	9678.95	8.67393	-0.111691	0.047166	0.0809543	0.0742596	0.064159	-0.0555477	-0.107879	0.064159		-0.115513	0.0265065	0.0334259	5.78042	6.41231	4.71126	7.16277		5.52077	7.18492	7.88533
3162	1740.84	33.5998	33.1473	4775.32	2730.23	6355.52	1928.72	8652	3740.6	3374.55	4134.57	1222.96	6269.27	8069.96	1637.53		5208.74	4235.83	6083.66	941.978	6905.42	5932.94	3325.08	8831.67		4315.18	2547.56	4151.11	11.8336	-0.41881	0.800176	-0.920189	1.2452	0.0354343	-0.113139	0.179902	-1.57745	0.780463	1.14473	-1.15631		0.513102	0.214811	0.737106	-1.95407	0.919896	0.700914	-0.134446	1.27485
3163	3730.62	46.8587	33.1509	7345.52	4412.84	12127.3	9898.23		8776.94	9312.11	7500.82	7447.53	4413.87	1337.31		6580.34	3186.71	5391.22	4230.47	10340.5	8808.71	7091.44		9750.63		4578.1		7024.95	12.6143	-0.506816	0.951658	0.658647		0.485194	0.570584	0.258525	0.248237	-0.506478	-2.22919		0.069637	-0.976459	-0.217912	-0.567708	0.721707	0.490406	0.177554		0.636971
3164	1078.44	131.825	33.156	2275.26	4431.46	2147.62	4093.03	3043.89	1802.78	1241.88	3730.81	4735.06	1690.33		2653.29	1538.89	3801.29	4031.19	1428.65	7989.45	1460.73		5125.92	3770.37			1541.53	1928.43	11.3278	0.785762	-0.259278	0.67115	0.243898	-0.511794	-1.0495	0.53747	0.881363	-0.604713		0.0457623	-0.740125	0.564471	0.649187	-0.847365	1.63608	-0.815334		0.995792	0.552687
3165	2642.36	59.3704	33.1578	1979.72	747.711	4615.55	1887.08		3442.81	2032.02	1098.57		833.674		3243.68	1608.17	1616.22		1771.28		2691.01	1901.78	3785.78	1814.29	1836.93	3922.71	2615.14		10.8287	-1.28233	1.34362	0.0532708		0.920706	0.160032	-0.727261		-1.12533		0.83475	-0.17746	-0.170256		-0.038089		0.565267	0.0644684	1.05771	-0.00347397
3166	3751.78	59.7956	33.1601	22179.8	13986.2	18336.5	11680.6	4399.38	10568.1	5042.8	34200.6	12365.1		19350.7	73243.8			23164.9	12775.1	17813.6	7266.03		44562.3	7004.24	6184.08	25333.6		59346.8	13.8273	-0.0555539	0.335155	-0.315447	-1.72419	-0.459846	-1.52726	1.23446	-0.233284		0.412826	2.33314			0.672377	-0.18623	0.293416	-1.00032		1.61626	-1.05326
3169	1518.57	48.0069	33.1898	6892.94	6912.45	21582.8	10031.5	31809.9	6660.28	4155.18	22772.9	9004.23	21509.4	24917.8	24774.5	5289.03	36824.8	13597.6	21843.8	22557.1	19849.5	14611.4	43308	22878.7	13015.3	12408.2	52698	25699.1	13.6415	-0.886553	0.756058	-0.349286	1.31565	-0.940168	-1.62084	0.833498	-0.505148	0.751146	0.963354	0.955033	-1.27275	1.52686	0.0895271	0.773398	0.819758	0.635279	0.193274	1.76081	0.84018
3170	1570.68	54.8267	33.1903	2746.13	3981.59		4138.24		690.351	2360.12	3562.25	2207.38	1634.96	2333.23	5507.64		6456.68	2401.33	3992.65	6153.66	4726.39	6880.24	2707.94			11473.6	10467.1	5185.12	11.3119	0.647259		0.702933		-1.88068	-0.107223	0.486704	-0.203751	-0.636829	-0.123758	1.11535		1.34471	-0.082252	0.651261	1.27536	0.894652	1.43637	0.0911125
3174	586.169	69.4472	33.2068	3520.97	3653.75	3773.26	3402.93	7449.24	4359.41		5541.83	4056.38	4045.09	4326.11	3512.15			2235.63	4062.23		2072.98	3436.53		7144.28	3111.33	3545.6	2634.64	4608.35	12.0663	-0.231155	-0.184724	-0.333759	0.796559	0.0235978		0.369827	-0.0803408	-0.0843612	0.0125355	-0.28818			-0.939855	-0.0782614		-1.04883	-0.31958		0.736254
3179	3222.52	43.7763	33.2227	11835	5985.83	3246.29			5420.87	4936.61	22899.4	2480.64	20938	5252.91	3467.99			33892.1	27477.3	5744.84		30527.9	11554.8	3478.93	7151.08	21367.7		16488.2	12.5686	-0.0212935	-0.904051			-0.164321	-0.299325	1.91439	-1.29213	1.7852	-0.209728	-0.808746			2.48003	2.17733	-0.0805789		2.32921	0.927574	-0.804201
3188	2895.45	43.5546	33.2684	8604.42	11612.8	3987.02	42431.9	3314.75	16910	5477.9	8515.11	3790.96	5569.32	4183.69	5951.59		9703.21	5556.92	6526.7	11416.9	953.57	1800.28	6488.96	1985.83	22778.7	10379.6	2139.43	12120.6	12.814	0.689416	-0.852915	2.55885	-1.11933	1.23158	-0.394605	0.241798	-0.925665	-0.370727	-0.783453	-0.274951		0.430234	-0.373941	-0.141873	0.664867	-2.91682	-2	-0.150241	-1.85848
3192	3117.49	50.7415	33.2906	34899.6	20689.8	12082.5	4350.03	4375.52	20410.1	40831.4	95836.9	8786.96	82087.6	8345.38	9321.96		43312	122688	97845	27111.3	5751.31	105823	24692	5963.63	44806.9	67881.7	5301.78	73517	13.991	0.345613	-0.430385	-1.90421	-1.89578	0.325976	1.32637	2.55728	-0.889869	2.33386	-0.964256	-0.804601		1.41146	2.91362	2.58719	0.735587	-1.50134	2.70028	0.600738	-1.44904
3193	588.165	69.5309	33.3003	72498.8	132501	91514.8	103381	97637.2	109137	47464	84284.8	82775.1	111026	106376	86093	50245.2	54450.8	66074.6	87980.1		94141.1	202532	79463.3	133078	89317.6	91375.8	138547	108588	16.4308	0.584812	0.0508845	0.226781	0.144311	0.304951	-0.896286	-0.0678481	-0.0939241	0.329704	0.267975	-0.0372244	-0.814135	-0.698168	-0.419024	-0.00594283		0.0917048	1.19696	-0.152833	0.59108
3194	614.352	78.4683	33.3113	5718.6	9023.21	10592.5	6372.75	14226.7	10738.9	16240.3	4552.04	12404.3	12588.7	16912.8	12430.8	18159	8615.95	6834.56	8597.45	5353.93		12852.1	4441.07	18525.4	21658.6	13324.6	5416.16	8587.26	13.4574	-0.317958	-0.0866234	-0.819682	0.338931	-0.0668247	0.529909	-1.30509	0.141173	0.162457	0.588442	0.144251	0.69101	-0.384589	-0.718751	-0.387689	-1.071		0.192338	-1.34069	0.719835
3197	1206.58	108.088	33.3217	17138.2	415	405	400	384		431		378	400	392	387	393	32324.5	16008.9	10466.5	22848.3	4495.95	45411	70680.3	60493.1	35109.5			15718.4	8.63745	0.0595183	0.0243289	0.00640698	-0.0524867		0.114095		-0.0752068	0.00640698	-0.0227394	-0.0412595	-0.0190637	6.34289	5.32913	4.71604	5.84235	3.49696	6.83331	7.47157	7.24703
3198	3259.57	53.7069	33.3366	87627.2	53751.5	45732.2	16470.9	25884.4	63323.6	99506.4	173739	24445.8	177000	37392.4	37366.9		90147.3	239190	197563	57145.9	16021.7	209249	88564.8	26761.9	108277	175175	21097.9	142063	15.6557	0.0583341	-0.17476	-1.64805	-0.995886	0.294775	0.94682	1.75088	-1.07838	1.77771	-0.465224	-0.466211		0.804314	2.21211	1.93627	0.146681	-1.68794	2.01918	0.778763	-0.947787
3199	3365.63	45.4259	33.3381	151054	87298.2	73522.8			90099.8	203011	140495	65646.9	341723	164676	128209		250922	389413	157701	106922		173556	215752		142438	317122		281690	16.9392	-0.5255	-0.77326			-0.479927	0.692036	0.160995	-0.936725	1.4433	0.390107	0.0289701		0.997714	1.63178	0.327672	-0.232966		0.46588	0.779853
3210	920.465	96.2586	33.3904	103044	405	422	413	405	419	403	396	387	403	422	410	377	173377	77181.2	29136.7	55440.1	11533.5	368010	204492	32088.4	396706	394369	123137	163628	8.66161	0.000171579	0.0594927	0.0283915	0.000171579	0.0491999	-0.00697049	-0.0322499	-0.0654168	-0.00697049	0.0594927	0.0178736	-0.103186	8.74195	7.57436	6.16895	7.09703	4.83193	9.82778	8.98008	6.30816
3212	2338.1	43.8322	33.3988	4847.73	4149.13	10836.8	8203.91		5502.24	3136.79	2927.22	6802.45	6411.35	5011	2262.79	2690.51	4380.69	12859.6	5457.41	6328.39	17885.5	2772.19	8505.37	6426.61	2767.84	2338.47	3015.47	5225.24	12.1988	-0.180247	1.20482	0.803257		0.226966	-0.583764	-0.683522	0.533	0.447574	0.0920436	-1.05495	-0.805175	-0.101895	1.45172	0.215164	0.428785	1.92766	-0.762027	0.85532	0.451004
3218	1545.63	52.5616	33.4293	90857.9	141270	2265.52	154101		266449	483585	2889.98	1687.73	75899.8	206459	2341.82		379	394	427	387	433	386	403	421	417		386		14.9673	2.14084	-3.82163	2.26626		3.05624	3.91615	-3.47041	-4.24639	1.24455	2.68824	-3.77384		-6.4012	-6.34521	-6.22917	-6.37107	-6.20904	-6.3748	-6.31262	-6.24958
3224	539.367	70.1319	33.4672	12931.7	15825	21961.3	20536.5	18667.9	27218.8	5780.64	19851.6	16135.9	19921.5	20462.9	18684.6	13847.8	10030.4	16223.5	20940.9	8995.28	15240.7	14996.9	17774.8	24828.6	22486.2	24814.4	14470.4	10060.1	14.0767	-0.12681	0.345948	0.249177	0.11154	0.655588	-1.57972	0.200239	-0.0987388	0.205308	0.243993	0.112833	-0.319362	-0.784631	-0.0909339	0.27731	-0.941776	-0.181085	-0.204352	0.0408142	0.522988
3225	2671.38	61.4148	33.4805	3335.2		4901.04	930.45	3218.1	6754.18	4089.4	5925.98			3827.63	11243.1	838.158	2782.06	941.698	12606	20265.4	10993.5	3853.8	3819.17	798.185	4543.79	5668.17	8630.5	2654.84	11.7883		0.470563	-1.92652	-0.136316	0.933254	0.209364	0.744529			0.113925	1.66844	-2.07723	-0.346371	-1.90919	1.83351	2.51842	1.63606	0.123755	0.110732	-2.14773
3233	453.344	54.5499	33.534	7407.06	3998.14	7830.59	10051.7	4900.53	5787.51	7597.09	16146.3		4166.28	4207.77		34940.3		3333.97	4212.85		29771.8		4379.07	11223.6	8155.42	6254.46	6945.99	3530.03	12.8979	-0.932764	0.0370298	0.397279	-0.639152	-0.39915	-0.00664356	1.08104		-0.873332	-0.859035		2.19473		-1.19485	-0.857295		1.96378		-0.801467	0.556372
3239	574.296	64.997	33.5667	17725.8		62325.1	7876.7		57759.7	12452.1	3780.79	10943.9	47662.5	50788.6	5145.03			10989.8	3866.7	9097.2	20451.1	58363.7	56818.2	43054.7	45250	42600	4525.81	39368.6	14.1219		1.80566	-1.1785		1.6959	-0.517773	-2.2374	-0.704026	1.4187	1.51035	-1.79291			-0.697994	-2.20499	-0.970664	0.198021	1.71091	1.67219	1.27201
3240	1465.68	50.0388	33.5707	157332	332180	185692	103520	270165		180939	398260	418637	173615	163037	213228		285618	423805	422529	420882	87143.1	461953	370552	161570		331838	336608	505850	17.7713	0.570263	-0.268792	-1.11179	0.272139		-0.306198	0.832006	0.903996	-0.365811	-0.456505	-0.0693092		0.352381	0.921696	0.917345	0.911711	-1.36025	1.04604	0.72797	-0.469543
3242	1865.01	36.5737	33.5991	16203.6	55524		74516.9	81954.8	59042	4392.14	23030.7	30492.3	41410	28847	42134.2		31390.9	26406.5	40886.6	794.129	9185.7	40324.9	30227.1	29750.8		91435.3	31683.3		15.1123	0.648548		1.073	1.21026	0.737178	-3.01157	-0.621007	-0.216119	0.225414	-0.296143	0.250427		-0.17422	-0.423672	0.207063	-5.47905	-1.9471	0.187108	-0.228721	-0.251638
3251	2960.38	41.7359	33.6164	15708.2	7478.15	45676.8	10565.7	90148.6	5859.94	1937.71	3022.28	15093.3		4016.13	27854.3	14144.2		4067.41	1872.57	15377.4	4849.8	3340.16	4460.14	9649.11	4217.72	4573.3	78042.3		13.4163	-0.547874	2.06283	-0.0492349	3.04368	-0.89967	-2.4962	-1.85492	0.465279		-1.44475	1.34927	0.371584		-1.42644	-2.54553	0.492187	-1.17263	-1.71064	-1.29346	-0.18016
3256	1620.83	51.629	33.6493	51252.3	406		388		417	405		383	380	430	396	382	50916.9	103806	93111.6	61872.6	26377.9	18516.5	77652.9			1196.58		11859	8.63744	0.0278954		-0.0375277		0.066463	0.0243375		-0.05624	-0.0675849	0.110752	-0.00808393	-0.0600117	6.99842	8.02609	7.86923	7.27957	6.0496	5.53908	7.60731
3263	1731.72	61.1659	33.6678	12805.2	60080.6	23774.4	45997.8	61584.2	19494.4	99395.4	40465.6	56969.7	16784.2	15710.6	65404.8		81039.9	35021.2	43340.5	72803.4	145941	11727.5	44426.9	29547.7	6659.49	8572.78	91721.1	50869.9	15.2488	0.625827	-0.711662	0.240492	0.661488	-0.998015	1.35211	0.0556244	0.549121	-1.21397	-1.30934	0.748323		1.05756	-0.152844	0.154642	0.902933	1.90625	-1.73118	0.19036	-0.398027
3265	812.314	105.417	33.6788	7840.68	6734.57	9914.3	11297.5	9307.08	12191.1	13572.7	6550.23	13534.3	8866.4	9765.42	8582.8	24190.7	4541.38	5626.65	6116.25	6789.86	16531.8	7733.23	7221.5	12095.3	10456.6	8132.34		6424.77	13.3618	-0.644389	-0.0864656	0.101953	-0.177648	0.211785	0.366659	-0.684429	0.362577	-0.247627	-0.108293	-0.294527	1.20041	-1.21285	-0.903701	-0.783329	-0.632594	0.651192	-0.444906	-0.543677	0.200398
3266	2545.26	56.6067	33.6815	11315.2	3640.31	12411.3	18089.1	2316.03	8877.99	18943.6	26203.9	2996.93	16078	3265.26			19295	13427.3	13268.3	3179.88	4911.51	9763.16	6647.29	3388.78	10670.6	29736	7997.51	67971.7	12.9947	-1.1649	0.604624	1.14808	-1.81731	0.12127	1.21468	1.68275	-1.44548	0.978053	-1.32176			1.24119	0.71814	0.700951	-1.35999	-0.732796	0.258385	-0.296196	-1.2682
3269	1698.75	60.5325	33.6969	59226	134606	126898	155623	153970	162204	78696.4	73966.5	144041	106384	109622	81057.2		101247	110757	107190	120026	102887	102354	98992.1	146230		84530.3	110522	104392	16.8274	0.210962	0.125892	0.42028	0.404873	0.480032	-0.563407	-0.652833	0.3087	-0.128492	-0.0852402	-0.520765		-0.199893	-0.0703758	-0.117603	0.0455637	-0.176714	-0.184213	-0.232392	0.330459
3270	1733.92	51.6966	33.6975	30348.5		418	430	414	426	437		403	430	414		435	27113.4	64746.3	58493.7	35346	55344.6	26170.8	17817.7			1673.49		6306.07	8.72405		-0.0166881	0.0241456	-0.0305603	0.0106623	0.0474422		-0.0694112	0.0241456	-0.0305603		0.0408243	6.00267	7.25846	7.11195	6.38521	7.03211	5.95162	5.39698
3277	1522.7	52.4029	33.7485	82954.5	145731	138919	385444		362566	220156	319774	468203	427571	416855	367475		314286	335910	326694	548430	220691	394209	428773	347268		364356	176704	345299	18.1995	-1.04653	-1.1156	0.356684		0.268404	-0.45131	0.0872123	0.637295	0.506326	0.469707	0.287808		0.0622401	0.158236	0.118103	0.865467	-0.447811	0.389121	0.510374	0.20621
3278	2614.36	59.845	33.7488	4171.18		8251.73	3306.55	4639.22	9263.41	2585.99	11511.9	3983.59		4387.9	8310.85	1436.68	5458.57	2270.94	17786.8	17672.5	11321.3	6025.21	2933.05	3220.74	5270.6	8877.92	2359.09	3896.16	12.2454		0.765042	-0.554329	-0.0657731	0.931887	-0.908938	1.2454	-0.285587		-0.146126	0.77534	-1.75692	0.168867	-1.09637	1.87308	1.86377	1.22132	0.311356	-0.727254	-0.592261
3281	1481.65	50.3059	33.762	5265.27	4524.53	4356.33	3269.66		3629.71	9858.15	1298.48	4003.75	15354	1538.38				8640.08	7890.17	12784.5	10410.2	10444.9	24393.4	4543.18		843.46		2953.25	11.9782	0.165399	0.110742	-0.303227		-0.152516	1.28895	-1.63554	-0.0110197	1.92817	-1.39096				1.09867	0.967687	1.66395	1.36756	1.37236	2.59605	0.171331
3285	2209.04	41.7694	33.7964	2727.16	6150.26	6148.14	5989.63	8943.15	3190.64		1036.83	5938.98	5717.67	6494.92	6022.49	1953.43		3898.09	5476.79	3399.41			4465.87	7470.73	5014.22	1020.98	9749.6	1859.05	12.1523	0.434158	0.43366	0.395976	0.974292	-0.512644		-2.13432	0.383726	0.328936	0.512822	0.40387	-1.22048		-0.223724	0.266841	-0.421206			-0.0275498	0.714759
3287	415.165	44.1355	33.797	10796.7	26590.8	7045.83	15335.8	12960.7	26504.3	4079.1		6694.93	21882.4	12519.6	7343.9			4154.34	10209.3		3958.9	9617.58	14352.4	8008.1	12604.6	18822.9		6551.83	13.5316	1.16702	-0.749068	0.372992	0.130235	1.16232	-1.53759		-0.822767	0.885861	0.0802844	-0.68929			-1.51122	-0.214023		-1.58074	-0.300163	0.277383	-0.564376
3288	1545.62	77.4966	33.7988	148281	430	396	379	403	408	407	430	408	381	430	377	422	110556	111301	65352.5	236853	223800	400023	298451	364326	1.74184e+06	600945	258292	61008.6	8.66346	0.0847322	-0.034104	-0.0974066	-0.00882464	0.00896468	0.00542432	0.0847322	0.00896468	-0.0898135	0.0847322	-0.10504	0.0576385	8.09096	8.10065	7.33249	9.19017	9.10839	9.94626	9.52367	9.81141
3289	1493.65	133.06	33.8048	21015	90134.9	114887	35461.8	79550.5	64303.7	97518	90147.1	70644	39620.4	49523.5	44016.9	29818.2	43099.7	24715	17142.1	69277.4	95604.7	23183.3	62855	157828	27489.2	24428.7	13175.8	34762.8	15.9114	0.548387	0.898439	-0.797432	0.368171	0.0612034	0.661969	0.548582	0.196868	-0.637455	-0.315585	-0.48564	-1.04751	-0.516022	-1.31831	-1.84616	0.168686	0.633383	-1.41061	0.0283292	1.35658
3290	1465.66	176.951	33.8075	25155.4	385	381	417	405	381	405	407	419	413	397	406		66091.6	5374.02	4935.1		21615.8	20064.6	29264.7	126972	9989.86	18292.2	41695.4	6160.62	8.64832	-0.0596026	-0.07467	0.0555864	0.0134609	-0.07467	0.0134609	0.0205678	0.0624892	0.0416808	-0.015322	0.0170187		7.36386	3.74347	3.62055		5.75148	5.64404	6.18856	8.30583
3291	597.337	77.4429	33.8111	32784.1	53944.9	57596.7	58699.3	66312.9	85867.4	66777.7	42379.5	62430.4	59040.4	50698.5	32675.1	52079.4	20052.7	32337.4	47196.6	21868.2	90270	35911.4	24238.9	90124.8	62565.1	45493.1	20108.8	27689.4	15.771	-0.051827	0.0426731	0.0700306	0.245978	0.618798	0.256054	-0.399944	0.158937	0.0783904	-0.141369	-0.775121	-0.1026	-1.47952	-0.79011	-0.244629	-1.35448	0.690934	-0.638872	-1.20599	0.688612
3299	1493.67	50.0041	33.8435	184852	150697	296163	380542	317417		330088	269455	145961	439407	411463			151115	228434	391907	136924	184681	422268		165983		331150	448716	121909	18.1238	-0.922487	0.0522471	0.413914	0.152235		0.208707	-0.0840963	-0.968555	0.621414	0.526621			-0.9185	-0.322364	0.456368	-1.06077	-0.629107	0.564017		-0.783107
3300	1430.89	47.0899	33.8444	2702.11	3402.45	8976.13	7600.66	5438.67	10196.1		3734.73	4449.48	2713.1	5881.25			3641.78	1219.68		4635.97	6800.33	3885.58	3985.13	4110.83		3712.57	3963.01	5679.14	12.3772	-0.644837	0.754683	0.514714	0.0318445	0.938535		-0.510406	-0.257775	-0.97147	0.144711			-0.546766	-2.12491		-0.19854	0.354194	-0.453281	-0.416783	-0.371982
3303	1713.71	60.9599	33.8565	5743.13	9963.28	16963	9645.99	6190.4	9859.86	1885.4	7935.94	8895.6	3180.08	1761.44	3925.89		1033.3	3515.97	3038.75	4474.68	3181.78	2104.77	6285.79	16984.2	1434.95	1406.73		7345.1	12.5219	0.760469	1.52816	0.713777	0.0738806	0.745416	-1.64128	0.432249	0.596939	-0.887089	-1.7394	-0.583132		-2.50889	-0.742227	-0.952675	-0.394368	-0.886318	-1.48249	0.095942	1.52997
3305	1483.51	47.4967	33.8624	5483.21	7568.12	21576.4	14573.1	19822.9	21724.6	3190.68	9732.25	10113	9383.53	17685.6	3326.2		8069.39	2550.73	3948.61	7539.19	9136.53	10925.8	7439.93	10821	13580.3	13466.6	6974.58	9741.64	13.3631	-0.477354	1.03409	0.467945	0.911805	1.04397	-1.72342	-0.114516	-0.0591567	-0.167159	0.747216	-1.66342		-0.38483	-2.04638	-1.41594	-0.482881	-0.205644	0.0523715	-0.502	0.0384723
3309	2376.08	43.2784	33.8813	6601.79	2328.97	4905.3	6924.84	11039.6	4895.95	2994.14	4967.56	3239.95	2694.29	3792.02	9246.41	3818.28	1640.85	8924.4	5360.53	10967.7	7240.96	8007.98	2863.42	2572.22	2704.37	27422.5	10381.3	10320.1	12.1447	-0.959254	0.115396	0.612833	1.28567	0.112642	-0.596805	0.133589	-0.482974	-0.749041	-0.25598	1.02995	-0.246026	-1.4645	0.978808	0.243428	1.27624	0.677234	0.822492	-0.661207	-0.815933
3311	1599.24	56.6642	33.8871	6541.09	5168.83	22376.8	14571.9		12187.6	1608.02	7652.72	11972	4378.35	8515.03			4302.11	3078.63		9529.55	7198.53	6313.3	5411.12	8452.7		3984.13	2252.51	10789	12.9379	-0.602327	1.51177	0.892953		0.635173	-2.28688	-0.0361917	0.609433	-0.841776	0.117847			-0.86712	-1.34988		0.280244	-0.124461	-0.313771	-0.536237	0.107249
3314	509.147	54.3402	33.9013	28599.8	91529	56499.4	104997	60542.5	64965.5	23178	55120.4	32429.8	68927.5	59885.9	73808.6	36219.1	24296.1	32843.5	78915	19548.6	28397.9	93114.5	82704.4	39587.2	103815	100746	49955.5	37198.6	15.7763	0.705657	0.0096644	0.903703	0.109378	0.211101	-1.27581	-0.0259862	-0.791252	0.296508	0.093644	0.395217	-0.631821	-1.20785	-0.772962	0.491727	-1.52151	-0.982789	0.730434	0.559392	-0.503539
3317	1759.71	61.2252	33.9048	4099.84	9309.68	5826.43	2833	5198.84	7801.33	19088.6	9149.16	5974.82	4821.31	4334.49	6160.79		7011.45	3425.43	2207.28	12122.5	20907.2	1258.97	5840.35	11238.5	3186		7030.47	4614.2	12.6604	0.524081	-0.15204	-1.19232	-0.316462	0.269069	1.55999	0.498989	-0.115755	-0.425226	-0.57879	-0.0715354		0.115063	-0.918367	-1.55238	0.904966	1.69128	-2.36241	-0.148597	0.795723
3318	520.334	55.5777	33.907	11582.8	5154.35	16475.8	8422.84	19463.7	7578.66	24902.6	17893.6	27707	12402.7	8590.43	12053.1	13446.9	26266.6	5732.59	4505.27	23552.8	12504.4	23651.8	7329.29	34017.4	45838.6	9175.39	5951.66	4321.63	13.662	-1.33043	0.346053	-0.621915	0.586495	-0.774277	0.942001	0.46515	1.09596	-0.0636355	-0.593491	-0.104887	0.0529776	1.01893	-1.17703	-1.52461	0.861607	-0.051858	0.867657	-0.822548	1.39198
3319	1493.95	49.8042	33.909	19667.8	49306.6	24093.3	31477.1	38255.7	36024.4	40982.8	59604.8	40101.3	41129	33229.7	38218.7		33893.8	34490.6	27220.1	45376.2	32847.5	28879.4	44031	28602.5	23805.4	23059.4	35208.3	20778.1	15.2268	0.362656	-0.670491	-0.284823	-0.00345017	-0.0901509	0.0958941	0.636304	0.0645251	0.101031	-0.206652	-0.00484327		-0.178103	-0.152921	-0.49445	0.242814	-0.223339	-0.409084	0.199397	-0.422983
3320	1494.22	49.7977	33.9093	42441.7	104476	49573.6	71581.6	83713.6	75526.4	86150.1	143563	82159.1	76529.8	64160.7	86920.5		79211.4	83348.4	55464.6	112220	77801.2	53830.1	94085.6	58832	47118	43614.3	75357	46037.5	16.3098	0.363007	-0.712518	-0.182501	0.0433712	-0.105109	0.0847613	0.821524	0.0163299	-0.086069	-0.340401	0.0976056		-0.0363829	0.0370645	-0.550522	0.466164	-0.0622973	-0.593676	0.211883	-0.46549
3326	1475.64	49.945	33.9356	2370.18	6169.91		3407.69		2704.17	2398.16	9636.21	3403.46	4172.55	2281.92	1449.26		4843.98	1151.77	2844.97	3924.72	5369.49	2805	2337.86	2788.39		2207.01	3658.86		11.7339	0.857126		0.000667979		-0.332936	-0.506193	1.50034	-0.00112038	0.292805	-0.577879	-1.23281		0.508069	-1.56427	-0.259709	0.204467	0.656662	-0.280124	-0.542938	-0.288689
3328	1778.72	60.1945	33.9469	40312.3	29781.3	128136	75802		114264	41154.8	62620.2	92834.3	71951.9	76602.8	4032.81		48226.3	60266	27969.7	57506.6	159952	83303.1	146747	65544.8		31838.5	20470.1	90658.1	15.6944	-0.832313	1.27289	0.515518		1.10758	-0.365658	0.239911	0.80794	0.440316	0.53068	-3.71686		-0.136896	0.184626	-0.922853	0.11701	1.59285	0.651653	1.46854	0.305764
3333	1494.43	49.8499	33.9663	10577.8	26284.7		6573.83	20863.4	11140.4	19879.6	30540.3	20769.1	11559.7		20821.9		17321	19009.6	13030.5	23993	16339.9	8601.59	23494	14103.9		10905.5		11226.2	14.0577	0.624285		-1.37513	0.291034	-0.614135	0.221348	0.840777	0.2845	-0.56084		0.288162		0.0225875	0.156792	-0.388045	0.492676	-0.0615403	-0.987263	0.462353	-0.273845
3335	1493.78	49.5281	33.9726	27301.9	61788.1	42954.6	31321.2	62117.6	42578.2	74134.7	138582	66818.3	32115.2	29897.4	48976		47974.2	44620.2	21586.6	98021.7	78772.2	20666.4	48137.3	52985.6	37212.8	12641.3	41947.6	43839.9	15.6587	0.256345	-0.26817	-0.723843	0.264019	-0.280867	0.519166	1.42168	0.369261	-0.687724	-0.790964	-0.0789075		-0.108725	-0.213286	-1.26085	0.922119	0.606703	-1.3237	-0.103827	0.0346182
3337	859.21	92.4989	33.9805	10957.9	11474.2	2453.01	13828.3	14009.5	17737.2		7991.8	15216.5	9632.17	15422.6	14382.1			13101.4	13191.7	6437.04		7074.01	16197.1	6616.53	13401.1	14402.2	4845.56	6025.21	13.4206	0.0654651	-2.16031	0.334688	0.353479	0.693848		-0.456339	0.472703	-0.186998	0.492112	0.391349			0.256788	0.266699	-0.768462		-0.632331	0.562806	-0.728784
3340	1255.14	37.1583	33.9868	2143.1	2371.37	735.76	1860.9	2508.14	4917.41		1127.97	2276.82	1478.26	2311.24	2476.64		387		406	425	395	399	417	392	414	423		414	10.9423	0.269199	-1.41922	-0.0805219	0.350094	1.32138		-0.8028	0.210494	-0.412627	0.232142	0.331858		-2.34612		-2.27697	-2.21099	-2.3166	-2.30206	-2.2384	-2.3276
3344	1086.41	127.889	33.9971	11615.5	11443.2	11627.3	5294.76	18932.7	26165.4	21732.5	21634.2	12014.6	17654.5	22490.3	5124.11	10208.9	17424.3	27958.5	11944.5	31821.2	36210.6	22073	21326.9	45567.4	7307.89	11545.5	10775.1	14002.3	13.734	-0.251818	-0.228793	-1.36367	0.474577	0.941353	0.673546	0.667007	-0.181519	0.373725	0.722997	-1.41093	-0.416473	0.35479	1.03698	-0.189963	1.22368	1.4101	0.695973	0.646364	1.7417
3348	806.297	94.6196	34.0092	6466.4	423	396	433	410		387	436	394	432	427	406			6462.4	6450.95		4850.77	4192.12	10771.7	7216.04	5223.3	8053.65	2971.28	5574.65	8.69363	0.0308823	-0.0642749	0.0645917	-0.0141514		-0.0974418	0.0745528	-0.0715797	0.061256	0.0444607	-0.0282956			3.96422	3.96167		3.55037	3.33983	4.70132	4.12336
3355	1188.57	136.327	34.0549	8253.92	385	392	415	416	410	378	414	403	410	399	393	415	3515.11	35019.4	45895.7	10144.5	13233.3	7821.39	11447	33709.3	3779.65	7104.64	3899.32	8313.92	8.65215	-0.0634316	-0.0374364	0.0448212	0.0482934	0.0273338	-0.0899039	0.0413407	0.00248975	0.0273338	-0.0119013	-0.0337608	0.0448212	3.12721	6.44372	6.83392	4.65626	5.03974	4.28106	4.83054	6.38871
3357	1939.74	69.492	34.0625	4188.68	3528.62	5009.7	1584.86	3818.29	3769.21	6061.98	3865.07	3547.93	1303.79	3543.83			5792.84	2329.8	1284.2	6145.82	17120.9	2527.16	3335.57	5348.36	1269.42	1465.26	2487.77	4558.19	11.6898	0.095038	0.600659	-1.05971	0.20886	0.190197	0.875724	0.226429	0.102914	-1.34135	0.101243			0.810204	-0.503861	-1.36319	0.89554	2.37362	-0.386546	0.0138676	0.695031
3360	466.267	51.594	34.0758	16166.9	16677.2	20828.5	14494.6	28385.4	32502.9	30625.3	12814.3	15465.1	12868.7	30458.7	17070.3	23885.2	17228.4	18535.2	15179.6	15465.9	20478.1	24397.1	15517	44140	32753.6	26451.4	14695.2	22044.5	14.2992	-0.273582	0.047105	-0.475945	0.493692	0.689109	0.603269	-0.653701	-0.382441	-0.647595	0.595397	-0.239968	0.244662	-0.22667	-0.121193	-0.409319	-0.382365	0.0226263	0.275254	-0.377605	1.13063
3361	2644.05	100.852	34.0781	13894.4	8650.91	21857.6	11053.6	18901.7	26950.5	2542.4	15118.3	22498.3	7281.59	15751.4	2468.5		6561.07	10939.1	5338.51	19924.9		7532.28	21219.1	22392.1		6575.92	1145.1	25477.6	13.4134	-0.334739	1.00247	0.0188491	0.792855	1.30465	-2.1014	0.47063	1.04415	-0.583337	0.529817	-2.14396		-0.733659	0.00383082	-1.03115	0.868911		-0.534503	0.959699	1.03732
3363	1206.58	160.373	34.0976	35282.3	47315.8	62510.5	48732	42473.7	104866	29088.6	46267.2	47196	79061.1	90660.8	26545.7	1726.29	400	399	424	409	428	428	408	423	409	384	397	406	15.2606	0.269394	0.671172	0.311944	0.113643	1.41755	-0.43247	0.237062	0.265739	1.01004	1.20755	-0.56445	-4.50718	-6.61678	-6.62039	-6.53272	-6.58468	-6.51917	-6.51917	-6.58821	-6.53613
3366	1430.6	90.8701	34.1185	69579.2	405	410	399	410	396	436	428	380	394	404	437	401	234051	165752	172420	290540	316332	260964	259795	270296	14613.3	232501	222695	297750	8.67242	-0.0106434	0.0070586	-0.0321766	0.0070586	-0.0430649	0.0957628	0.0690455	-0.102566	-0.0503697	-0.01421	0.099068	-0.0249631	9.16404	8.66625	8.72315	9.47596	9.59866	9.32107	9.31459	9.37176
3367	1465.95	49.2444	34.1245	12170.9	59690.7	39726.8	52631.1	992.755	13452.9	27193.7	31057.8	45437.8	46670.1	47807.1	49697.7		27485.2	28806	29746.3	55663	27345	44934.3	40007.8	53127.4		31237.8		31052.2	14.7526	1.11259	0.525198	0.931002	-4.79733	-1.037	-0.0216403	0.170039	0.718977	0.757583	0.792311	0.848266		-0.00626021	0.0614551	0.107794	1.0118	-0.0136383	0.702903	0.535366	0.944542
3369	2396.09	46.2063	34.1313	25887.4		43793.4	11848.4	51217.6	1988.78	24836	16069.8	8538.34	1449	5444.55	44545.7	39472.9	1193.99	51170.4	1310.63	40276.6	11431.3	30491	6147.48	13057.1	15022.8	50330.3	52865.7	118063	13.7098		1.70862	-0.177401	1.93455	-2.75213	0.890343	0.262266	-0.650062	-3.20896	-1.2992	1.7332	1.55877	-3.48823	1.93322	-3.35376	1.58785	-0.229104	1.1863	-1.12402	-0.0372498
3373	1430.6	104.138	34.1392	58979.5	269144	88233.7	266579	292829	220335	163340	237099	268232	221793	238734	131220	20570.1	404	380	401	382	409	422	417	411	420	397	403	406	17.38	0.658031	-0.950946	0.644215	0.779713	0.36935	-0.0624702	0.475143	0.653134	0.378865	0.485056	-0.378362	-3.05173	-8.72178	-8.81013	-8.73253	-8.80256	-8.70403	-8.65889	-8.67608	-8.69699
3375	1674	61.2233	34.1518	4585.81	4904.08	5363.38	5137.7		5660.52	3354.74	7910.46	5899.79	3964.65	5406.85	1912.97		6927.01	6307.57	4133.58	6443.76	9526.05	5422.38	7435.16	4485.41		2875.82	3214.34	5404.13	12.1885	0.0712213	0.200382	0.138364		0.278175	-0.476561	0.761001	0.337902	-0.235566	0.212028	-1.28695		0.569472	0.434323	-0.175369	0.465142	1.02912	0.216166	0.671604	-0.0575199
3380	1651.56	50.8911	34.1966	4204.45	10730.6	23715.5	21891.8	23575.5	10082.5	3498.97	16120.8	14699.1	18349.2	19583.2	9482.34	1930.72	15301.3	6878.92	5976.2	9983.18	6013.56	15815	11019.7	10553.2	7509.51	17579.3	5995.85	6202.42	13.5254	-0.135981	1.00811	0.892671	0.999574	-0.22586	-1.75271	0.451205	0.318007	0.637998	0.7319	-0.314402	-2.61051	0.375941	-0.777463	-0.980416	-0.240146	-0.971426	0.423578	-0.0976345	-0.160038
3381	1466.22	49.3797	34.2018	23808.2	83335.2	85673.4	104039		24663.1	58635.4	61682.4	95905.1	97419.7	101275	104614		53945.3	59176.7	60266.7	107619	52130.1	94758.9	77589.9	77579.7		64667.2		61193.3	16.2166	0.130043	0.169965	0.450171		-1.62653	-0.377112	-0.304025	0.332725	0.355331	0.411316	0.458117		-0.497386	-0.363854	-0.337521	0.498971	-0.546767	0.315379	0.0269861	0.026796
3385	1059.39	115.885	34.2353	5851.63	4743.78		2750.9	4738.26	7040.33	9619.6	7844.8	8088.13	3735.86	6014.24	3247.17		3618.32	7699.29	2650.32	10317	9555.94	11235.4	9029.03	6734.68	2480.35	2265.54	6693.83	4273.15	12.3866	-0.17481		-0.960945	-0.17649	0.394797	0.845131	0.55089	0.594959	-0.519405	0.167537	-0.721664		-0.565525	0.523878	-1.01468	0.946099	0.835552	1.06913	0.753724	0.330763
3386	1711.63	32.3734	34.2366	2282.9	2018.72	4680.88	2709.25	6054.37	4755.56	1245.84	3539.71	3262.35	2106.12	3653.79			3640.61	3836.51	2095.41	4270.82	4362.89	2828.58	5032.45	3726.61			1256.88	3845.17	11.5974	-0.618196	0.595145	-0.193741	0.966342	0.617978	-1.31452	0.191997	0.0742774	-0.557045	0.237757			0.232544	0.308161	-0.5644	0.462879	0.49365	-0.131558	0.699625	0.266229
3388	905.487	123.322	34.2486	64011.6	299933	239287	516212	488032	590879	299279	306271	565870	359733	401618	267756	547244	311938	354151	298236	223369	639678	409114	476799	268828	481874	283411	446468	423953	18.5666	-0.372345	-0.698243	0.41098	0.329992	0.605879	-0.375492	-0.342177	0.543486	-0.110056	0.0488405	-0.536067	0.495202	-0.315724	-0.132619	-0.38053	-0.797557	0.720363	0.0755176	0.296396	-0.5303
3390	1779.51	34.7094	34.2568	2528.61	6880.39	8520.9	7793.41	18092.7	6898.15	1807.74	13404.3	7025.31	7328.6	13947	4203.66	3375.35	13030.7	6858.1	7528.17	11767.4	5649.1	7268.8	10034.4	3090.34	5930.2	7769.62	3311.82	5710.07	12.7752	-0.0269063	0.281608	0.152858	1.36794	-0.0231882	-1.95521	0.935223	0.00316528	0.0641401	0.992487	-0.737753	-1.05436	0.89444	-0.0315889	0.102901	0.747332	-0.311375	0.0523201	0.517481	-1.18163
3392	5818.32	73.1203	34.2687	58547.8	23740.6	146728	44277.3	38879.7	97101.7	64650.6	45252.9	52605.3	23992.7	71362.5		38958.4	30868.9	22735.7		107054	122661	42782.4	39628.1	60886.1	13095	26757.5	34224.3	73697.6	15.6362	-1.10111	1.52661	-0.201895	-0.389445	0.931034	0.344201	-0.170453	0.0467456	-1.08587	0.486703		-0.386526	-0.722307	-1.16351		1.0718	1.26815	-0.251446	-0.361938	0.25765
3396	1673.69	61.0444	34.2881	66434.2	155896	32842.2	17211		224720	108228	242053	183120	427560	221642	286664		189194	430474	415876	217152	6535.18	206299	551440	339028		324747	214101	370841	17.0786	0.171623	-2.07534	-3.00757		0.699165	-0.354889	0.806358	0.403822	1.62716	0.679268	1.0504		0.450905	1.63696	1.58719	0.649743	-4.40459	0.57577	1.99424	1.29244
3398	1726.6	58.7853	34.3017	17637.2	31237.4	9458.35	23261.3		10389.3	16623.9	54945.9	42968.3	28050.3	53178.4	20497.6		60529.8	44594.8	26099.8	57661.2	8570.56	32981.3	60793.8	33266.4		24838.4	4811.76	43778	14.5942	0.336792	-1.38682	-0.0885518		-1.25139	-0.573223	1.15153	0.796792	0.181535	1.10436	-0.271025		1.29116	0.850396	0.0775555	1.22112	-1.52902	0.415167	1.29744	0.427586
3399	1674.29	62.8312	34.3041	9370.95	15188	15759.9	14699.2	7427.76	16681.1	10527	23546.2	22772.6	14848.4	19890	7703.02		24592.9	18251.7	14305	22044.1	24625	16627	21752.3	14405.8		17625.3	10097.9	16486.6	13.8156	0.0750293	0.12836	0.0278407	-0.956898	0.210317	-0.453798	0.707593	0.659403	0.0424073	0.464148	-0.904402		0.770342	0.340136	-0.0113772	0.612493	0.772228	0.20563	0.593267	-0.00124534
3400	1879.61	66.077	34.3075	2062.03	1558.51	3701.53	1857.33	3545.04	1402.16	7290.39	2313.75	1414.47	3830.93	2758.4	3857.32		3082.32	961.619	3220.19		7235.17	1501.95	3358.46	2744.63	3199.69		3465.2	1490.42	11.3895	-0.783525	0.46443	-0.530459	0.402112	-0.936035	1.44231	-0.213457	-0.923429	0.514004	0.0401438	0.523909		0.200326	-1.48015	0.263456		1.43134	-0.836858	0.32411	0.0329237
3403	4202.68	83.2425	34.3114	161891	75862.2	351482	178539	138829	274372	247341	152802	161047	97403	231763	22888.2	136240	108982	69472.9	35709.3	289361	348974	130928	127132	198076	51058.2	98450.7	150940	200748	17.133	-0.921859	1.29014	0.31293	-0.0499995	0.93282	0.783187	0.088347	0.164168	-0.561275	0.689335	-2.65063	-0.0771576	-0.399216	-1.04879	-2.00894	1.00956	1.27981	-0.134543	-0.176983	0.46274
3404	1934.79	72.672	34.3121	12883.3	4749.98	18235.6	8407.37	15621.6	24410.9	36425	16788.2	23075	4783.7	5006.81	1588.72		7487.64	7817.91	11468.9	12252.4	14515.7	5743.28	6934.4	16692.7		14392.6	10110.9	10570	13.3401	-1.1264	0.814365	-0.302669	0.591144	1.23513	1.81253	0.695049	1.15394	-1.1162	-1.05043	-2.70646		-0.469812	-0.407541	0.145325	0.240674	0.485215	-0.85245	-0.580553	0.686825
3407	1777.98	35.5063	34.3162	18087.5	41549.2		59445.3	59836.2	51906	1910.77	9686.19	35980	23891.3	27399.7	27238.3		12324.6	16772.2	22095.7		1066.38	16645.5	18179.2	34106.6		77641.5	11834.4	64640.6	14.603	0.739519		1.25626	1.26572	1.0606	-3.70308	-1.3613	0.531893	-0.0588132	0.138861	0.130338		-1.01376	-0.56923	-0.171538		-4.54451	-0.580173	-0.453013	0.454752
3410	1690.7	62.3074	34.3296	3529.23	5739.69	10856.7	7795.79		1218.85	2414.81	12867.2	4581.63	3485.13	8277.31	1410.9		1680.73	8090.45	6624.47	4074.81	7476.22	4372.56	13111.5	10461.3		2775.07		9831.08	12.1368	0.349964	1.26951	0.791686		-1.88549	-0.899101	1.51462	0.0248511	-0.369796	0.878152	-1.67439		-1.42192	0.845211	0.556795	-0.144276	0.731299	-0.042532	1.54175	1.21598
3411	971.381	118.456	34.3334	799307	2.17198e+06	1.04548e+06	1.92692e+06	1.96189e+06	3.68175e+06	1.6447e+06	1.22782e+06	1.24703e+06	1.56025e+06	783979	547884		981580	623421			1.67884e+06	1.29888e+06	1.06414e+06	1.41763e+06	657097	1.43776e+06		352487	20.4531	0.597454	-0.457387	0.424739	0.450688	1.35883	0.196268	-0.22546	-0.203063	0.120217	-0.872673	-1.38962		-0.548381	-1.20328			0.225902	-0.144295	-0.431871	-0.0180754
3413	2853.08	109.847	34.3344	9435.83	4130.51	9217.6	7424.57	5049.69	12358.4	33694.8		6095.77	5534.84	11084.9	2408.07	13050.5	14835.7	3337.6		14249.5	23440.1	5424.43	7528.64	14545.9		4226.9	15338.6	7031.64	12.9387	-0.926577	0.231494	-0.0805904	-0.636703	0.654519	2.10156		-0.365088	-0.504355	0.497631	-1.70502	0.733137	0.918105	-1.23409		0.859944	1.57801	-0.533425	-0.0605079	0.88964
3415	1519.48	51.5961	34.3385	2634.5	2586.48	4202.92	2527.21		5820.59		2958.58	3160.44	2345.36	2279.82	1666.59		4125.01	2854.98		5831.08		2687.1	2848.16	1795.04		2136.96	2173.22	2425.8	11.4882	-0.151426	0.548976	-0.184872		1.01875		0.0424888	0.137708	-0.292607	-0.333496	-0.785521		0.521979	-0.00893862		1.02135		-0.0963676	-0.0123872	-0.678401
3418	3256.28	57.1639	34.349	969.812	429	397	422	425	437	383	377	434		391	379	424	879.657	1290.31	629.769	1209.67	827.263	1815.66	729.686	2540.71	994.381	1128.45		2737.59	8.67345	0.0713876	-0.040451	0.047653	0.0578728	0.0980432	-0.0922456	-0.115026	0.088105		-0.0624214	-0.107392	0.0544742	1.10735	1.66005	0.625234	1.56696	1.01876	2.15283	0.837685	2.63757
3419	3290.33	69.6552	34.3497	10647.2		398	389	398	418	427	414	390	431	421		397	3157.38	3919.82	3354.95	5206.08		10339.3	32505.8	22049.8	2533.87		2880.3	32332	8.67254		-0.0359114	-0.0689096	-0.0359114	0.0348231	0.0655563	0.020951	-0.0652057	0.0790081	0.0451404		-0.0395408	2.95198	3.26404	3.03954	3.67345		4.66332	6.31588	5.75594
3425	1466.44	48.3106	34.3619	4870.13	20521.2	13456	21543.1			9018.08	17094.9	24362.9	25711.2	25526.2	25869.3		14046.4	14441.5	16321.2	30543.2	14551.3	24923.1	18862.1	19617.7		15988.3	4343.84	15472.6	14.2396	0.0851871	-0.523676	0.155299			-1.10104	-0.178363	0.332759	0.410469	0.400052	0.41931		-0.461732	-0.42171	-0.245186	0.658921	-0.410777	0.365553	-0.036436	0.0202239
3428	1096.29	44.1371	34.3685	3197.65		413	397	417	407	406		434	399	412	422	386	6324.15	2707.38	4707.86	1922.04		9252.6	8540.66	3667.1	2237.67	7135.35		6280.99	8.6763		0.0137009	-0.0433019	0.0276065	-0.00741207	-0.0109611		0.0852542	-0.0360521	0.0102035	0.0448021	-0.08384	3.95036	2.72639	3.52456	2.23212		4.49935	4.38384	3.16413
3429	1776.83	66.3831	34.3696	26113	45256.7	16455.9	10645.4		25247.9	10920.1	115687	12356.2	2826.97	42413.9	76911.7		3258.25	5240.01	13573.1	29995.5	14507.9	22109.9	15497	7526.74		20378.3	5238.09	12884.6	14.437	1.02887	-0.430655	-1.05902		0.186905	-1.02227	2.3829	-0.844026	-2.97193	0.935278	1.79394		-2.76709	-2.08162	-0.708511	0.435485	-0.612415	-0.00456812	-0.51727	-1.55916
3433	1723.25	35.8877	34.3749	1075.77	1663.99	605.085	870.959		755.631		3939.55	2116.67	955.904	7845.85	4767.32		3517.46	2152.32	3810.33	2123.65		1565.51	2150.9	630.146		996.031		1706.92	10.8131	-0.112701	-1.57214	-1.04667		-1.2516		1.13068	0.234442	-0.912413	2.12458	1.40583		0.967181	0.258544	1.08256	0.239196		-0.200719	0.257592	-1.51359
3434	3289.29	130.703	34.3751	13925.7	429	402	428	386		395	386	378	416	423	387	418	16738.1		8239.85	29373.8	17372.5	13501.1	47643.2	31728.7	3882.94	6302.44	3435.3	36144.6	8.65807	0.0867683	-0.00701379	0.0834015	-0.0656084		-0.0323566	-0.0656084	-0.0958231	0.0423742	0.0664484	-0.0618757	0.0492937	5.37278		4.35034	6.18418	5.42645	5.06272	6.88192	6.29544
3435	1704.48	28.1076	34.3753	1364.05	981.436		5971.78	4181.03	3717.35	873.357	3259.44	3400.1	3077.7	4617.24	1909.48	2210.1	1052.07	1807.34	3458.89	3037.63		5281.93	5164.08	1933.32	2281.23	2466.09		1687.69	11.3922	-1.45342		1.15177	0.637468	0.467884	-1.62175	0.278234	0.33919	0.195463	0.780641	-0.493206	-0.282276	-1.35316	-0.572524	0.363919	0.176556		0.974675	0.942121	-0.475307
3441	3023.42	48.3776	34.3904	10786.5	14879.8		4208.44	8728.37	13156	3817.57	11839.2	22494.9	2386.1	29552.8			16755.7	1505.81	1115.09	2943.54	5370.46		16463.2	1465.96	27852.6		25981.2		13.1815	0.679559		-1.14243	-0.0900096	0.50193	-1.28307	0.349781	1.2758	-1.96106	1.6695			0.850859	-2.62518	-3.05856	-1.65817	-0.790677		0.825454	-2.66387
3445	1201.57	111.255	34.3989	26645.4		396	401	402		396	437	379	436	423	379	382	8125.69	8485.24	77267.9			3041.82	1621.52	46889	8121.82	4643.35	2895.9	209368	8.65309		-0.0237382	-0.00563636	-0.0020431		-0.0237382	0.118395	-0.0870408	0.11509	0.0714191	-0.0870408	-0.075666	4.33518	4.39765	7.58449			2.91763	2.01004	6.86387
3446	1638.64	37.5307	34.4016	8662.75	403	385	388	413		431		431	411		421	429	23764.8	20030.1	8024.06	19854.3		14921	21507.1	18272.5		13155.7		27038.2	8.68687	-0.0322367	-0.0981581	-0.0869599	0.00312526		0.0646713		0.0646713	-0.00387813		0.0308037	0.0579611	5.84967	5.60301	4.28324	5.5903		5.17819	5.70565	5.47051
3448	1722.88	27.1688	34.4042	849.667		627.811	1082.75	1517.77	1637.35		869.249	786.19	1770.77	1217.93	2051.27			1215.15	710.803	1230.96		1857.7	916.638		1222.13	991.234	905.942	459.748	10.2272		-0.932991	-0.146694	0.34056	0.449969		-0.463552	-0.608443	0.562987	0.0230372	0.775126			0.0197449	-0.753872	0.0383866		0.632122	-0.386969
3457	742.306	88.8705	34.4143	130494	334205	40030.8	16807.6	3852.89	773235		5790.74	272769	237966	3323.91	5995.76		30617.9	3049.65	3970.63	106685	870065	4295.67	7029.78	156923	424213	5277.62	73760.8	576492	15.1814	3.16898	0.107428	-1.14457	-3.26967	4.37915		-2.68186	2.87593	2.679	-3.48273	-2.63167		-0.279304	-3.60696	-3.22624	1.52161	4.54937	-3.11273	-2.40213	2.0783
3462	1616.97	58.2605	34.4317	124687	259664	97109.7	327369			290689	331172	412494	302363	365469	184551		323082	341189	272225	316388	294839	339304	351718	304420		265418	297894	323498	18.0215	-0.0352141	-1.45417	0.299057			0.127618	0.315722	0.632516	0.184425	0.457889	-0.527842		0.28004	0.358712	0.0329415	0.249837	0.148069	0.350721	0.402561	0.194204
3464	4953.8	54.382	34.4354	7755.04	4988.88		13897.3	25490.7		5317.81	16754.8		17655.5	2584.56	5033.46	3010.78	11619.7	14197.9		2058.69	1495.44	26489.6	22469.6	13529.8	12205.1	19171.2		20853.3	12.9323	-0.647766		0.830247	1.70541		-0.55565	1.10002		1.17556	-1.59656	-0.634931	-1.37634	0.572017	0.861125		-1.92476	-2.38592	1.76087	1.52342	0.791582
3467	3282.24	69.7283	34.4396	4332.57	3460.36	3429.52	10526.5	10007.5	11828.1	4350.93	5381.11	12603.7	5163.97	7236.36		9388.96	5262.7	3578.45	3414.85		5021.43	11846.4	4046.18	2705.25		2236.75	4558.31	2985.85	12.7396	-0.982872	-0.995787	0.622154	0.549214	0.790349	-0.65247	-0.345891	0.881978	-0.405314	0.0814695		0.45717	-0.377993	-0.934459	-1.00197		-0.445698	0.792582	-0.757235	-1.33803
3468	1672.58	33.2262	34.4399	22690.6	21713.6	21959.2	37131.2		23396.8	31548.6	22237.9	23433.4	58287.2	57270.9	63551.1		42453.4	39526.9	45811.1	21514.3		53739.9	28813.5	36097.7		47372.9		17473.8	15.0018	-0.595442	-0.579219	0.178588		-0.48773	-0.0564657	-0.561024	-0.485477	0.829136	0.80376	0.953874		0.371838	0.268791	0.481655	-0.608747		0.711951	-0.187297	0.137865
3472	1225.33	37.3131	34.4456	6045.61	8385.12	7257.46	14895.5		12590	5732.3	14022.6	10853.2	14208	15682.3	10612		4867.44	12543.6	11832.6	6348.55	5265.36	16889.5		9696.37		12065.6	11669.4	4934.35	13.4112	-0.377615	-0.585982	0.45136		0.208755	-0.926335	0.364238	-0.00539494	0.383182	0.525615	-0.037824		-1.16229	0.203432	0.11925	-0.77902	-1.04891	0.632603		-0.168003
3476	1096.29	67.9126	34.4517	3124.25	3664.1	1624.21	4334.57	4289.61	1896.68		8575.87	4436.04	8578.07	8915.07	6232.85			419	381	412	434	394	383	380	435		402	391	12.1518	-0.312518	-1.48624	-0.0700874	-0.0851291	-1.2625		0.914308	-0.0367032	0.914677	0.970271	0.453916			-3.44095	-3.57811	-3.46526	-3.39021	-3.52971	-3.57056	-3.5819
3477	761.276	81.8323	34.4529	5119.51	8552.66	9257.37	12568.2	11507.4	10869.5	7245.22	9994.89	11676.4	11304.7	8876.32	7517.07		4577.74	9997.39	10093	4993.27	7905.27	12069.9	12521	8243.53	10027.2	8840.5	10161.6	10295.8	13.2574	-0.195273	-0.081044	0.360062	0.23284	0.150562	-0.434618	0.0295446	0.253875	0.20721	-0.141684	-0.381476		-1.09701	0.0299059	0.0436437	-0.971661	-0.308831	0.301696	0.354635	-0.248384
3479	859.254	96.2705	34.4544	4727.61	7417.13	7093.41	5508.93	4731.1	10951.7	6007.3	10633.8	10890.2	9213.25	9677.46			9506.16	5092.41	4161.76	5191.52	9379.5	11438.4	11861.9	4394.39	4591.08	8088.2		4978.65	12.9453	-0.0886362	-0.153018	-0.517725	-0.737323	0.473589	-0.392781	0.431093	0.465459	0.224212	0.29513			0.269365	-0.631148	-0.922303	-0.60334	0.250013	0.536311	0.588768	-0.843834
3480	912.165	94.7113	34.4547	3846.84	6107.86	3342.88	5498.22	10403.6	4827.99	2029.64	9444.14	7859.66	5199.49	9326.63	7156.79	6004.53	4343.16	3565.78	5076.03	4299.95	7258.31	10628.4	5049.62	2807.65	8681.86	7552.76	4748.07	2119.02	12.5259	0.0505536	-0.819023	-0.101148	0.818903	-0.288692	-1.53889	0.679305	0.414353	-0.181743	0.661243	0.279199	0.0259369	-0.441368	-0.725898	-0.216413	-0.455795	0.29952	0.849745	-0.22394	-1.07075
3481	806.407	99.4684	34.4557	11831.2	19776.6	26135.8	21411.1	16684.7	44377.4	13905.6	12835.9	31222.5	34115.9	24125	22392	10193	8660.52	24447.9	25329.9	9466.83	33742.3	50404.9	11138.9	5098.93	19271.6	44264.9	18605	32367.9	14.3766	-0.10508	0.297153	0.00948135	-0.350347	1.06095	-0.613214	-0.728694	0.55371	0.681567	0.181656	0.0741073	-1.06129	-1.29635	0.200837	0.251968	-1.16792	0.665682	1.24469	-0.933267	-2.06061
3482	3516.09	63.0593	34.4559	3300.62		4196.53	6238.3	3633.34	13118.5	9936.61	1198.52	4552.51	3144.56	6948.37		3575.23	4766.57	5820.42	1883.14			3330.94	4040.46	4176.47	1787.15	3672.27	9290.78	5124.94	12.1991		-0.164145	0.407811	-0.372046	1.48019	1.07941	-1.97208	-0.0466795	-0.580484	0.563333		-0.395305	0.0196093	0.307781	-1.3202			-0.497414	-0.218824	-0.171059
3487	1654.99	32.2121	34.4666	2036.34	1971.15	1988.54	4526.13			3891.27	4336.44	2012.51	4690.72	4310.4	3914.27		1990.37	2183.11	3556.66	3797.04	3658.08	4484.31	2462.81	4294.62		3673.23		2111.5	11.6926	-0.74776	-0.735084	0.451484			0.233447	0.389718	-0.717797	0.503015	0.381028	0.241949		-0.733757	-0.60041	0.103727	0.198079	0.144293	0.438091	-0.42649	0.375736
3488	3285.18	129.094	34.4673	21498.3	29715.1	38105.4	26684.4	74729.9	61640.7			42603.2	58381.2	55399.5	38926.5	33842		29516.8	49831.1	23371.4	20331.6	40554.6	49215.2	41811.9	46338.9	49653.8		25833.7	15.4146	-0.555672	-0.196871	-0.710869	0.774818	0.497016			-0.0359044	0.418637	0.343007	-0.166113	-0.36805		-0.56533	0.190179	-0.902125	-1.10315	-0.107002	0.172236	-0.0629524
3489	1655.34	32.2108	34.4689	5234.57	5367.39	5003.31	12174.4			3129.66	10970	5130.39	5805.42	11747.8	6148.01		14653.9	9531.07	4569.57	9954.06	12175.6	11695.7	7175.72	10625.8		10072.6		4917.63	12.6908	-0.300811	-0.402149	0.880745			-1.07903	0.730457	-0.365962	-0.187631	0.829291	-0.104913		1.14818	0.527607	-0.532973	0.590253	0.88089	0.822874	0.118092	0.684472
3490	1616.68	54.2412	34.4716	247247	445998	738266	196678	1.1293e+06	766595			458829	493849	907715	395800			284454	606884	220202	214793	1.02131e+06	293285	564826	275798	610353	190176	276910	19.0676	-0.300949	0.426154	-1.48215	1.03937	0.480478			-0.260029	-0.153915	0.724253	-0.473214			-0.949794	0.143434	-1.31916	-1.35504	0.894366	-0.905683	0.0398196
3491	1518.69	58.1069	34.4719	312317	622146	630850	783800	460414	795621	581914	769705	800198	694596	620145	421134		697425	698281	614653	735097	459096	815932	768063	597827		549289	562889	761729	19.2868	-0.0398907	-0.019845	0.293342	-0.474211	0.314939	-0.136337	0.267162	0.323214	0.11903	-0.0445381	-0.602865		0.124895	0.126665	-0.0573702	0.200792	-0.478347	0.351305	0.264082	-0.0974147
3493	874.36	105.678	34.4741	12689.5	19456	21856.2	46682	53266.3	45193	18087.7	39712	57584.5	37957.2	38067.9	27578.9	42624.5	33302.7	38969.1	32177.3	46637.4	38796.5	45355.7	51524.4	22498	53553.5	28621	50197.3	36714.6	15.0943	-0.846359	-0.678533	0.41629	0.606648	0.369523	-0.951568	0.183	0.719105	0.117799	0.121999	-0.343013	0.285109	-0.0709384	0.155755	-0.120534	0.414913	0.149351	0.374708	0.55868	-0.636782
3494	3232.34	63.5043	34.4743	835404	994519	1.31075e+06	1.73791e+06	2.30134e+06	2.3619e+06	1.48249e+06	1.64957e+06	1.66479e+06	1.76774e+06	2.04644e+06	855923	1.14144e+06	1.76244e+06	1.87563e+06	1.4365e+06	1.6494e+06	1.28725e+06	1.49488e+06	1.96687e+06	1.18737e+06	1.63313e+06	1.52385e+06	719717	1.94821e+06	20.554	-0.630356	-0.232035	0.174922	0.580045	0.61752	-0.0544016	0.0996662	0.112913	0.199482	0.410688	-0.846874	-0.431568	0.195144	0.284949	-0.0998681	0.0995094	-0.258136	-0.0423942	0.353472	-0.374653
3496	758.417	94.2724	34.4754	91162.5	391117	361228	597300	588453	664024	268480	393355	673980	428642	472939	342350	535558	358447	444891	365801	598076	602251	477859	590424	301461	551411	329529	493675	381259	18.8078	-0.230601	-0.345293	0.380255	0.358725	0.533034	-0.773386	-0.22237	0.554504	-0.0984285	0.0434511	-0.422731	0.222841	-0.35644	-0.0447508	-0.327143	0.382126	0.392163	0.0583817	0.363548	-0.606231
3497	1500.68	50.8137	34.4765	29067.3	53714.2	48948.6	64904.3	63672.3	63581.2	44672.8	66268.7	74604.1	53310.2	40571.8	29525.5		33007.1	54178.4	46306.1	77607.4	78034.6	60014.3	60570.6	43632.3		40519.7	39355.8	91359.4	15.7003	0.0127604	-0.121275	0.28577	0.258123	0.256056	-0.253149	0.315784	0.48671	0.00186787	-0.392067	-0.850581		-0.689768	0.0251747	-0.201341	0.54365	0.55157	0.172761	0.186074	-0.287146
3498	945.393	116.155	34.4788	8774.71	15467.2	9990.29	22150	10717.5	20168.6	6848.96	9454.92	18119.3	8831.93	6815.38	10868.8	11130	17833.6	8586.66	7058.7	23289.6	30190.3		10177.4	6288.33	17048.9	13065.5	7628.37	19722.4	13.5094	0.407533	-0.223079	0.925626	-0.121715	0.790436	-0.767722	-0.302541	0.635852	-0.400877	-0.774812	-0.10148	-0.0672223	0.612919	-0.441509	-0.724202	0.998009	1.37241		-0.196302	-0.890929
3499	1518.98	51.7413	34.4789	5771.47	11990.3	9229.67	13536.7	13408.2	13158.7		6996.13	8363.63	10665.4	8499.32	6410.66		10796.3	11543	8975.32	15064.9	4570.19	12135.5	12157.6	4628.07		8292.59	7533.49	19875.3	13.2723	0.277269	-0.100244	0.452285	0.438515	0.411422		-0.499967	-0.242395	0.10834	-0.219176	-0.62605		0.125945	0.222428	-0.140561	0.606599	-1.11427	0.29464	0.297264	-1.09611
3500	3498.3	140.451	34.4791	12537.2		13771.4	10135	23963.3	36325.7	47098.7		21488.1	23330.3	21496.5	15673.3	42673.4	17053.6	6307.57	17500.5	12719.5		18387.3	9359.05	23036.2	17567.8	6845.56		24265.5	14.4887		-0.739331	-1.18165	0.0598271	0.65999	1.03468		-0.0974656	0.021205	-0.0969001	-0.552689	0.892334	-0.430924	-1.86585	-0.393602	-0.853959		-0.322292	-1.29657	0.00290101
3502	2014.58	70.3453	34.4821	1396.63	1565.75	2025.47	2924.61	1865	1232.26	3691.56		1808.69	2786.23	6721.12	3469.15		3115.16	814.931	2280.38	1096.55	1821.33	2282.14	669.594		2840.02	2062.11	3974.71		11.2832	-0.670609	-0.299202	0.230786	-0.418288	-1.01615	0.566769		-0.462519	0.160852	1.43124	0.477122		0.321846	-1.61271	-0.128184	-1.18449	-0.45247	-0.127075	-1.8961
3505	6729.6	86.0624	34.4887	32674.7	26061.3	49768.9		30001	69852.5	48751.9	37546.3	39233.3	30536.7	39997.9		64714.2	72835.6		12209.6	72862.7	139011	38837.3	19840.8	92304.1	17037.6	28053	24918	26372	15.3434	-0.673814	0.259522		-0.470713	0.748588	0.229734	-0.147055	-0.083643	-0.445179	-0.0557986		0.638359	0.808921		-1.76771	0.809458	1.7414	-0.0982791	-1.06726	1.15067
3507	761.275	87.6085	34.4917	4378.24	7063.44	6415.89	6114.56	10262.8	5250.96	2517.04	9376.52	5541.41	10409.4		5952.76	8257.79		9263.96	2958.6	7707.2	10605	9683.19	5125.92	7025.25	9376.31	7786.89	3704.35	4040.77	12.6836	0.102519	-0.036204	-0.105604	0.641506	-0.32527	-1.38612	0.5112	-0.2476	0.661967		-0.144294	0.327903		0.493776	-1.15294	0.228354	0.688816	0.55763	-0.360041	0.0946971
3508	3328.27	133.014	34.4918	8340.29	1648.48	7996.07	8692.93	20158.2	16003.3	13128.9	8106.45	4344.2	11291.2	20066		14490.6	13768.4	1980.28	11305.9	5407.69	16288.8	12756.8	8054.2	17569.7	16817.4	19445.6	10771.2	1478.72	13.2119	-2.525	-0.24685	-0.126298	1.08715	0.754155	0.468532	-0.227069	-1.12705	0.250982	1.08054		0.610905	0.537149	-2.26043	0.252864	-0.811126	0.779667	0.427054	-0.236398	0.888877
3513	4847.97	71.2594	34.4948	194451	417	381	402	404	383	416	432	389	378	416	381	397	1.27979e+06	52744.1	13807.4	1.42138e+06	1.80443e+06	45456.2	55645	53375.1	21211.8	29653.5	652055	30838.2	8.64136	0.0625459	-0.0677105	0.00969397	0.0168538	-0.0601571	0.059082	0.11353	-0.0377314	-0.0791153	0.059082	-0.0677105	-0.00836252	11.6461	7.04537	5.11179	11.7975	12.1418	6.83083	7.12261	7.06252
3514	3232.85	63.7984	34.4955	10313.4	17591.4	21476.2	21202.8	13176.7	28073.7	15748.2	31465.4	22914.9	16210.7	20057.6	7205.6	9028.94	20870.2	21044.2	14091	12512.3	16913.6	20195.8	24072	10966.3	14486.4	14008.7	14103.8	20140.3	14.0773	0.0252674	0.31314	0.294656	-0.391615	0.699617	-0.134419	0.864166	0.406682	-0.0926577	0.214548	-1.26241	-0.936974	0.27184	0.283823	-0.29483	-0.466255	-0.0314209	0.224452	0.477754	-0.656527
3517	712.184	77.3268	34.4989	12759.8	20358.8	22371.8	28024.2	35128.3	33712.8	16565.2	24192	29081.2	24617.4	26512.7	16572.9	12416.8	22906.3	24408.1	21094.2	26254.4	38084.9	15878.6	33350	25659.2	25063.6	22724.5	21090.1	11016.4	14.4986	-0.185193	-0.049168	0.275822	0.601783	0.542446	-0.482689	0.0636789	0.329237	0.0888298	0.195836	-0.482024	-0.898558	-0.0151062	0.0765104	-0.134003	0.181712	0.718371	-0.543766	0.526837	0.148626
3518	1556.63	41.518	34.4996	2867.47	6703.55	1100.09	7379.35	3197.82	2562.88	4075.93	6349.34	5376.78	8294.95	4971.2	6641.94		7847.72	2329.8	6820.01	7657.91	6038.63	8633.37	8614.11		2583.65	4848.7	5628.02	5672.45	12.1493	0.561397	-2.04591	0.699966	-0.506441	-0.825759	-0.156399	0.483078	0.243214	0.868706	0.130067	0.548076		0.788745	-0.963323	0.586245	0.753424	0.410694	0.926396	0.923173
3519	3232.7	128.554	34.5015	16508.9	25556.6	38067.1	34106.6	43350.7	55385.5	22336.4	30523.7	35281.1	27795.4	34419.3	10519	25462.7	31972.6	25567.1	23543.7	33318.7	45677.8	33771.7	37796.8	43284	20038.2	23734	9507.84	49366.1	14.8632	-0.221763	0.353083	0.19459	0.540595	0.894048	-0.416065	0.0344675	0.243436	-0.100615	0.207758	-1.50246	-0.227073	0.101376	-0.221172	-0.34012	0.160872	0.616033	0.180356	0.342802	0.538373
3520	1043.38	131.334	34.5022	20446.4	30216.6	27650.7	49591.1	53689.9	50276.7	29126.7	43138.1	49733.8	45434.2	40495.4	29641.8	21010.7	21315.9	37859	32939.1	43269.4	42918.3	48673.3	47629.9	34798.9	43798.8	38354.9	37354.2	62919.4	15.1988	-0.315748	-0.443778	0.398989	0.513559	0.418799	-0.36875	0.197869	0.403135	0.272686	0.106665	-0.343461	-0.839965	-0.819165	0.00954376	-0.191289	0.202255	0.190503	0.372038	0.340775	-0.112049
3521	1201.57	149.303	34.5024	11929.6	12047.2	12510.8	5143.65	3873.18	8356.65	2905.38	8458.27	132182		10455.5	5098.54		435	419	409	426	377	391	414	408	437	397			13.1675	0.38895	0.443427	-0.838877	-1.24815	-0.138746	-1.66294	-0.121308	3.84471		0.184526	-0.851585		-4.40258	-4.45665	-4.4915	-4.43274	-4.60903	-4.55643	-4.47397	-4.49503
3523	859.253	102.345	34.5052	5299.61		7408.03	12495.6	14490.4	12567.6	4980.99	10863.2	14329.5	4733.55	11180.2	3469.15	9419.62	9252.82	4510.19	4355.54	4696.45		5483.9	13284.1	9088.98	6775.23	5035.81		7988.75	13.0927		-0.237809	0.516455	0.730128	0.524741	-0.810467	0.314474	0.714017	-0.883974	0.35598	-1.33232	0.108771	0.0829953	-0.95371	-1.00405	-0.895327		-0.671697	0.60473	0.0572198
3524	1286.46	162.939	34.5054	2467.78	1834.63	1110.74	2903.2	6461.26	5817.02	3555.24	4907.78	3638.65	5303.96	2514.4			4965.96	2108.86	3834.99	5795.24	3960.83		6432.68	1821.3	4517.65	3773.02	2516.36		11.718	-0.876754	-1.60072	-0.214604	0.93957	0.788033	0.0777026	0.542824	0.111157	0.654825	-0.422032			0.559826	-0.675782	0.186976	0.782622	0.233558		0.933174	-0.88728
3525	3336.15	50.1191	34.5087	2413.83	3875.07	5106.29	3025.75	3647.66		2083.53	7146.07		8695.07	6916.96	3763.18	1627.48		5818.61	1885.79	2382.39	1430.84	4970.26	4575.56	3878.02	6693.1	7315.75	1779.39	2206.79	11.985	-0.0649651	0.333088	-0.421895	-0.152217		-0.960154	0.817962		1.10101	0.77095	-0.107233	-1.31655		0.521487	-1.10402	-0.766779	-1.50233	0.294134	0.174761	-0.0638663
3527	1172.42	145.427	34.5098	52254	90280.7	67718.3	128684	133769	123447	89156.1	111853	139872	113088	92541.7	68416	108775	103349	96277.8	80508.3	196626	131887	116811	129314	79002.8	100191	86408.1	95325.4	113079	16.6511	-0.188933	-0.603804	0.322411	0.37832	0.262467	-0.207018	0.120178	0.442688	0.136025	-0.153248	-0.589017	0.0799296	0.00610384	-0.0961484	-0.354213	0.934031	0.357876	0.182758	0.329452	-0.381448
3528	1598.65	54.3823	34.5112	50645.1	233615	50930.1	310362	53093.3	153271	208930	284642	287239	288808	275084	139535		261404	256059	233506	348152	111455	319871	281240	137059	31046.1	276001	126710	90182.5	17.4417	0.392096	-1.80545	0.801918	-1.74543	-0.215956	0.230981	0.677114	0.690218	0.698077	0.627838	-0.351406		0.554243	0.524443	0.391425	0.967683	-0.675577	0.845456	0.659766	-0.377236
3532	1669.58	56.6153	34.5187	142567	631868	462721	652879	1.00635e+06	588290	508966	749850	719633	648941	397203	546213		443208	682165	708494	497810	429999	609087	541765	656063	656697	323325	336627	670916	19.219	0.0502576	-0.399224	0.0974497	0.721689	-0.0528371	-0.261797	0.297237	0.237895	0.0887218	-0.619489	-0.159903		-0.461382	0.160756	0.215391	-0.293769	-0.505032	-0.00271801	-0.171697	0.104469
3536	1074.44	137.549	34.5227	2632.55	1767.41	5246.2	6235.92	2938.89	2898.22	1899.67	5693.73	3303.79	5158.75			2960.81	5185.29	3109.41	5076.03	4681.89	6514.93	3272.5	4096.73	1649.76	2268.78		3335.22	3677.15	11.7694	-0.981983	0.587651	0.836982	-0.24835	-0.268452	-0.877872	0.705752	-0.0794989	0.5634			-0.237629	0.570803	-0.166978	0.54008	0.42347	0.900129	-0.0932285	0.230853	-1.08137
3537	6516.45	82.6134	34.5245	10379.1	7370.59	21117.6	9293.8	37710.4	15445.3	5060.24		9853.13	24447.1	7875.17			11528.2	13131.3	11770.1	20722.4	13293.1	8772.8	24722.5	24506.5	12360.7	21832.1		12275.3	13.6228	-0.77523	0.743363	-0.440743	1.57988	0.292083	-1.31781		-0.356428	0.954582	-0.679699			-0.129915	0.0579222	-0.0999582	0.716109	0.0755935	-0.523974	0.970743	0.958084
3538	4847.93	95.0016	34.526	635461	1.00044e+06	1.53535e+06	1.39637e+06	1.83152e+06	2.26658e+06	948141	1.33104e+06	1.42267e+06	1.21922e+06	1.40049e+06	383626	970721	410	417	410	429	400	384	392	399	428	387	430	406	20.2104	-0.278166	0.339768	0.202884	0.594244	0.90172	-0.355624	0.133759	0.229808	0.00716191	0.207137	-1.66102	-0.321669	-11.5309	-11.5065	-11.5309	-11.4655	-11.5665	-11.6254	-11.5957	-11.5701
3539	5113.96	104.869	34.5268	47491.2	16846.8	59045.5	41676.3	32265.7	79525.4	106485	40576.4	24453.6	42495.4	49015.6	21637.7	87769.2	83114.7		14985.9	65117.5	245992	44744.7	33753.4	116378	30316.8	34934	44567.9	19127.2	15.4049	-1.3647	0.444658	-0.0579403	-0.427166	0.874248	1.2954	-0.0965285	-0.827119	-0.0298607	0.176073	-1.00362	1.01655	0.937935		-1.53357	0.585876	2.50337	0.0445468	-0.362133	1.42358
3540	3498.39	67.6304	34.5279	91084.8	76723.7	104278	126228	153965	208762	303262	135543	153587	123412	154981	82749.4	286588	240267	108534	110724	210345	599390	131715	123220	289222	104959	103257	202042	131488	17.1545	-0.927124	-0.484437	-0.208832	0.077738	0.516989	1.0557	-0.106117	0.0741892	-0.241385	0.087221	-0.818047	0.974109	0.719773	-0.426716	-0.397899	0.527887	2.03863	-0.147448	-0.243636	0.98731
[truncated: 2,489 more rows]
[truncated: 14 more columns]
