# Supplementary material for: Serum peptidome: diagnostic window into pathogenic processes following occupational exposure to carbon nanomaterials
Source: Part Fibre Toxicol. 2021 Oct 28;18:39. doi: 10.1186/s12989-021-00431-0 (PMC8555107; doi:10.1186/s12989-021-00431-0)
Supplement: Supplementary file 2 — Additional file 2. Sequence and originating protein data for the 27 identified biomarker model peptides. [file 12989_2021_431_MOESM2_ESM.xlsx]

## Sheet: VIP_ID'd_Peptides
Symbol	Protein Name	Accession	Starting AA	Seq. Length	Peptide Sequence	PTMs*	Ion ID	VIP Rank	Score	Lconc. (nM)	Hconc. (nM)	L1_FCh	L2_FCh	L3_FCh	L4_FCh	L5_FCh	L6_FCh	L7_FCh	L8_FCh	L9_FCh	L10_FCh	L11_FCh	L12_FCh	H1_FCh	H2_FCh	H3_FCh	H4_FCh	H5_FCh	H6_FCh	H7_FCh	H8_FCh	H9_FCh	H10_FCh	H11_FCh	H12_FCh	Mean FCh	SEM FCh
ADAM15	Isoform 8 of Disintegrin and metalloproteinase domain-containing protein 15	Q13444-8	308	13	FSGPTVGMAIQNS	P(2)A(13)	3366	36	2.38386	0.136	76.0477	-0.0106434	0.0070586	-0.0321766	0.0070586	-0.0430649	0.0957628	0.0690455	-0.102566	-0.0503697	-0.01421	0.099068	-0.0249631	9.16404	8.66625	8.72315	9.47596	9.59866	9.32107	9.31459	9.37176	5.16257	9.15446	9.09229	9.51132	8.87968	0.785146
AHSG	Alpha-2-HS-glycoprotein	P02765	342	25	VQPSVGAAAGPVVPPCPGRIRHFKV	None	5475	20	9.2004	0.135333	238.394	-0.0728576	-0.0579844	-0.0323195	0.0489308	0.10287	-0.0071032	0.0862294	0.0141654	-0.0803522	0.0962366	-0.0691249	-0.0286901	12.3901	11.5531	6.73606	10.6769	10.5397	10.7385	10.6378	10.1186	10.6226	7.06111	11.4375	9.31455	10.1522	0.938807
ALB	Isoform 3 of Serum albumin	P02768-3	371	25	ADDKETCFAEEGKKLVAASQAALGL	None	9916	40	6.76785	42.79	0.136667	0.230778	0.624291	-0.0914754	-0.0617681	-1.07495	0.960971	-0.831061	-0.531141	-0.0595158	0.229843	0.472565	0.131465	-8.13064	-8.26544	-8.20714	-8.2215	-8.23964	-8.12726	-8.18236	-8.09386	-8.28039	-8.13403	-8.12052	-8.24697	-8.18748	0.655764
ARHGAP21	Rho GTPase-activating protein 21	Q5T5U3	757	13	AVNDQETGSDTTC	None	7620	4	6.94033	598.244	0.136667	0.402187	-0.725632	0.951941	-0.215453	0.19675	0.0175543	0.0791907	0.399663	-0.296279	0.0494703	-0.882055	0.0226626	-12.0253	-12.0288	-11.9262	-12.0647	-12.0182	-12.0042	-12.0611	-12.0253	-12.0288	-11.9428	-12.1015	-12.0147	-12.0201	0.962472
COG8	Conserved oligomeric Golgi complex subunit 8	Q96MW5	389	12	FQEEMNSYMLIS	O(8)	4270	26	2.88798	0.133667	101.598	-0.0692779	0.0397938	-0.0692779	-0.0173501	0.114844	0.00792928	-0.0844643	-0.0542497	-0.0100821	0.114844	-0.050517	0.0778071	9.36244	9.66396	9.61964	9.29793	8.72645	9.91997	9.98008	8.787	9.95725	9.87998	9.4781	9.54437	9.5181	0.770966
CPXM2	Inactive carboxypeptidase-like protein X2	Q8N436	176	13	NDFYDGAWCAGRN	None	3288	31	2.25523	0.135333	124.243	0.0847322	-0.034104	-0.0974066	-0.00882464	0.00896468	0.00542432	0.0847322	0.00896468	-0.0898135	0.0847322	-0.10504	0.0576385	8.09096	8.10065	7.33249	9.19017	9.10839	9.94626	9.52367	9.81141	12.0687	10.5334	9.31518	7.23326	9.18788	0.828237
EEF2	Elongation factor 2	P13639	539	58	ESGEHIIAGAGELHLEICLKDLEEDHACIPIKKSDPVVSYRETVSEESNVLCLSKSPN	A(33)O(40)	8681	29	2.39388	0.136667	97.687	-0.0322795	0.0851337	-0.0835482	0.0481825	0.0172296	0.0379385	-0.0985373	0.0241657	0.00676262	0.0583544	-0.0910233	0.0276212	10.0434	9.66128	9.20996	10.2051	9.22458	9.50686	8.77275	10.4538	8.58676	9.74084	7.99513	8.11526	9.29298	0.775911
F13A1	Coagulation factor XIII A chain	P00488	14	24	VPPNNSNAAEDDLPTVELQGVVPR	None	8126	34	9.80276	0.135333	81.334	-0.089566	0.0983381	-0.0744985	0.0267848	-0.0633003	0.00567183	0.0544633	-0.0820126	0.101658	0.0302738	-0.0485033	0.0406904	8.36584	9.34178	8.00582	8.41845	8.14167	9.64068	9.92618	9.15748	9.36896	10.294	9.2064	9.00157	9.0724	0.752969
FAM13A	Protein FAM13A	O94988	377	10	LFDVNNSGGQ	None	4563	10	5.6708	359.228	0.136667	-0.145758	-0.720785	0.402831	0.319547	0.225222	-0.326993	-0.226866	-0.0460922	0.311988	0.415585	0.154971	-0.363653	-11.3027	-11.3451	-11.3097	-11.2549	-11.2481	-11.2684	-11.4185	-11.2889	-11.4374	-11.3202	-11.4374	-11.2448	-11.323	0.906784
FBN1	Fibrillin-1	P35555	496	24	NPCAGGECINNQGSYTCQCRAGYQ	O(15)	7135	11	4.18398	0.134	331.387	-0.028598	0.000401853	-0.039625	-0.03594	-0.0544601	0.0393481	0.110901	0.0146861	0.0635957	-0.039625	-0.0770027	0.0463177	11.5014	10.5432	11.8165	11.5674	10.8265	11.0863	11.9109	10.5509	10.7689	10.97	11.0469	11.75	11.1949	0.906636
FGA	Fibrinogen alpha chain	P02671	575	26	SSSYSKQFTSSTSYNRGDSTFESKSY	None	1997	37	3.87166	0.137333	52.581	0.0337046	-0.0186359	-0.0365134	-0.0365134	0.064221	-0.0401157	0.0095151	0.0842125	-0.0150869	0.0574951	-0.0293358	-0.0729471	7.92569	7.6242	8.70986	8.991	8.4551	9.15608	8.11133	8.14247	9.33662	8.48323	8.20527	8.82795	8.4974	0.695418
FGA	Fibrinogen alpha chain	P02671	25	10	DFLAEGGGVR	None	2257	14	15.2842	272.172	0.136	-0.395794	0.769025	0.0996495	-0.162979	-0.143422	-0.219133	-0.330356	0.140606	0.132594	0.281134	0.00910962	-0.180433	-10.9287	-10.9536	-10.8598	-11.0047	-10.8398	-10.8904	-10.9429	-11.0462	-10.9042	-11.0085	-10.9007	-10.9112	-10.9326	0.875474
FGA	Fibrinogen alpha chain	P02671	24	11	GDFLAEGGGVR	None	2283	15	26.1423	239.982	0.139667	-0.146238	0.833612	-0.516289	0.141036	0.263435	0.80808	-0.808708	-0.374303	-0.0220815	0.173455	-0.055341	-0.296656	-10.682	-10.7884	-10.7742	-10.7567	-10.7955	-10.8135	-10.682	-10.6787	-10.702	-10.7567	-10.7884	-10.6787	-10.7414	0.860123
FGA	Fibrinogen alpha chain	P02671	23	12	EGDFLAEGGGVR	None	2388	8	28.5874	0.134667	454.05	-0.0649651	0.107449	0.100801	-0.0317133	-0.0951798	-0.0875666	0.0874117	-0.0500919	0.110762	-0.0762216	0.0568233	-0.0575093	11.956	11.2727	11.1403	11.4238	12.9452	10.9353	11.1899	11.7324	10.996	10.8895	12.5684	11.7454	11.5663	0.943604
FGA	Fibrinogen alpha chain	P02671	26	9	FLAEGGGVR	None	2542	24	15.5436	0.135	135.221	-0.0113816	0.0859938	-0.00420399	-0.0776394	0.0064959	-0.0851928	0.017117	0.109344	-0.066383	-0.0626503	0.092704	-0.00420399	10.9547	9.02945	9.0363	10.443	10.4171	10.215	9.12324	10.4291	8.54248	9.52686	9.71473	10.2007	9.80272	0.811616
FGA	Fibrinogen alpha chain	P02671	21	14	SGEGDFLAEGGGVR	None	2549	13	9.84081	333.66	0.133667	0.642774	1.12635	-1.01472	0.13009	1.06669	1.1738	-1.2513	-0.52068	-0.0227582	-0.212593	-1.17913	0.0614704	-11.1007	-11.1119	-11.0675	-10.986	-11.0209	-11.0639	-10.9655	-11.0034	-11.0209	-11.127	-11.0458	-11.0895	-11.0502	0.884844
FGA	Fibrinogen alpha chain	P02671	22	13	GEGDFLAEGGGVR	None	2999	22	10.6612	0.134333	156.099	0.00039987	0.0939567	-0.0617791	0.00397532	0.0392508	-0.00318447	-0.0248795	0.0322644	-0.0395263	-0.0881821	0.0872308	-0.0395263	10.3397	10.8142	10.189	11.2705	10.0736	9.07695	8.16145	10.622	9.02293	9.85903	9.05972	10.7744	9.93863	0.836014
FGA	Fibrinogen alpha chain	P02671	19	15	ADSGEGDFLAEGGGV	None	5051	18	23.8	179.252	0.132667	0.390678	1.21524	-0.0961896	-0.0797799	0.485776	-0.192559	-0.321804	-0.24841	0.204354	-0.0895399	0.230838	-1.49861	-10.215	-10.2971	-10.2012	-10.3044	-10.1572	-10.3267	-10.3081	-10.3456	-10.3494	-10.3118	-10.357	-10.2046	-10.2815	0.823396
FGB	Fibrinogen beta chain	P02675	33	10	NDNEEGFFSA	None	4005	7	11.309	484.842	0.134667	1.01445	-0.163174	-0.111951	0.35451	0.476577	-0.171303	-0.02264	-0.710817	-0.444004	0.211089	0.345224	-0.777962	-11.7713	-11.6145	-11.8048	-11.7278	-11.7935	-11.6513	-11.6995	-11.7603	-11.8161	-11.6345	-11.7385	-11.7421	-11.7295	0.939296
FLNC	Isoform 2 of Filamin-C	Q14315-2	1699	9	GTFDIYYTA	O(7)	4305	28	4.63221	0.137333	93.2067	-0.0223159	-0.0187581	0.0873955	-0.0547374	0.0774572	0.0539982	0.0807776	-0.0804677	-0.0767637	-0.0583852	0.00240651	0.00939294	8.66802	8.66539	9.33914	9.61616	9.27851	9.57556	9.79378	9.57567	9.04477	9.64714	9.90576	9.20138	9.35927	0.757728
LARP4B	La-related protein 4B	Q92615	98	47	DANGDGDQGHENAALPDPQESDPADMNALALGPSEYDSLPENSETGG	O(36)	3538	9	4.26248	436.283	0.136	-0.278166	0.339768	0.202884	0.594244	0.90172	-0.355624	0.133759	0.229808	0.00716191	0.207137	-1.66102	-0.321669	-11.5309	-11.5065	-11.5309	-11.4655	-11.5665	-11.6254	-11.5957	-11.5701	-11.4689	-11.6142	-11.4622	-11.545	-11.5401	0.924084
LMX1B	LIM homeobox transcription factor 1-beta	O60663	191	14	EDGDMKPAKGQGSQ	None	3583	35	5.4725	0.135667	88.1483	-0.0295505	0.0133049	0.0786587	0.0133049	-0.00796367	0.0853689	0.0651439	-0.100121	-0.00796367	0.0377284	-0.0477897	-0.100121	9.08762	10.0302	9.10717	9.54064	7.32966	9.72361	10.346	9.18044	4.19777	9.69117	9.53179	8.82106	8.88226	0.845922
PLPP3	Phospholipid phosphatase 3	O14495	199	9	ASFSMYTML	P(4)	4317	25	6.31505	121.632	0.135	0.390934	1.01753	0.0829287	0.0702957	0.740551	-0.564267	-0.515818	0.0680507	-1.17482	0.241818	0.210976	-0.568186	-9.62052	-9.78834	-9.61044	-9.72899	-9.62727	-9.7436	-9.66154	-9.76953	-9.79974	-9.61379	-9.68603	-9.79213	-9.70349	0.77718
RFX3	Transcription factor RFX3	P48380	565	10	LEQWAAWLDN	None	3963	27	2.89644	91.68	0.133333	-0.150571	0.781957	0.230495	0.426969	0.0692933	-0.0232122	-0.483503	-0.109821	-0.342818	0.0547203	-0.180226	-0.273284	-9.41674	-9.46171	-9.31352	-9.45412	-9.40571	-9.35888	-9.34126	-9.35534	-9.39477	-9.33428	-9.41674	-9.35888	-9.38433	0.751463
STK39	Isoform 2 of STE20/SPS1-related proline-alanine-rich protein kinase	Q9UEW8-2	19	12	VTAAAAAAPAPA	None	5109	33	10.1292	0.135333	74.191	0.0728622	0.0386735	0.102954	0.0728622	-0.0690403	0.0524464	-0.0249851	-0.0249851	-0.0953745	-0.0915829	0.0352097	-0.0690403	9.26076	9.08292	8.92651	8.93888	9.51409	9.14189	9.30497	8.84429	9.36191	9.13846	8.72598	8.68901	9.07747	0.730285
UNC80	Protein unc-80 homolog	Q8N2C7	739	19	GGGEEGGGGDGGGGGGDGG	None	5479	21	11.6926	0.136333	302.072	0.0339782	0.0408646	-0.111138		-0.11496	0.0477183	0.0914907	-0.0846663	0.0881703	0.0881703	-0.0997337	0.0201061	11.4137	11.7996	11.6436	11.4828	11.3625	11.2901	10.6327	10.6056	8.50648		11.0178	10.3897	10.9222	0.986864
VWDE	von Willebrand factor D and EGF domain-containing protein	Q8N2E2	119	9	FSTTKDCCL	P(2)P(3)	7432	32	2.24741	81.8793	0.139	0.122069	-1.03996	0.16098	-0.28675	0.542473	-1.34499	0.249869	0.521169	-0.398472	0.79885	0.562647	0.112108	-9.09944	-9.16389	-9.07169	-9.15294	-9.02772	-9.05123	-9.01776	-9.03775	-9.20098	-9.04447	-9.09944	-9.05123	-9.08488	0.727558
*Post Translational Modifications (PTMs) indicated as followes (peptide position number): P, phosphorylation; A, acetylation; O, sulfation.
